# Supplementary material for: Targeted Capture of Homoeologous Coding and Noncoding Sequence in Polyploid Cotton
Source: G3 (Bethesda). 2012 Aug 1;2(8):921–30. doi: 10.1534/g3.112.003392 (PMC3411248; doi:10.1534/g3.112.003392)
Supplement: Supporting Information [file supp_2.8.921_TableS1.xls]

## Sheet: TableS1
TABLE S1. List of the 500 targeted gene pairs, EST sequence ids and functional annotation.
#	Target_id	BLAST X to NCBI or TAIR9	Genebank id/TAIR locus	Description	E-value
1	Cotton16_00001_022	NCBI	gi|197259946|gb|ACH56522.1|	leucoanthoxyanidindioxygenase[Gossypiumhirsutum]	5e-175
		TAIR 9 cDNA	AT4G22880.1	| Symbols: LDOX, TDS4, TT18, ANS | LDOX (LEUCOANTHOCYANIDIN DIOXYGENASE); leucocyanidin oxygenase | chr4:12004768-12006209 REVERSE	5e-162
2	Cotton16_00001_189	NCBI	gi|30421433|gb|AAP31058.1|	flavonoid3',5'-hydroxylase[Gossypiumhirsutum]	0.0
	Cotton16_00001_189	TAIR 9 cDNA	AT5G07990.1	| Symbols: TT7, CYP75B1, D501 | TT7 (TRANSPARENT TESTA 7); flavonoid 3'-monooxygenase/ oxygen binding | chr5:2560394-2563109 FORWARD	1e-125
3	Cotton16_00001_307	NCBI	gi|224130228|ref|XP_002320784.1|	predictedprotein[Populustrichocarpa]	5e-42
	Cotton16_00001_307	TAIR 9 cDNA	AT2G45820.1	| Symbols: | DNA-binding protein, putative | chr2:18862953-18864691 REVERSE	3e-40
4	Cotton16_00001_374	NCBI	gi|224092372|ref|XP_002309580.1|	predictedprotein[Populustrichocarpa]	9e-145
	Cotton16_00001_374	TAIR 9 cDNA	AT5G25560.1	| Symbols: | zinc finger (C3HC4-type RING finger) family protein | chr5:8897901-8901704 FORWARD	3e-168
5	Cotton16_00001_423	NCBI	gi|255633118|gb|ACU16914.1|	unknown[Glycinemax]	9e-46
	Cotton16_00001_423	TAIR 9 cDNA	AT2G39460.2	| Symbols: ATRPL23A, RPL23A, RPL23AA | RPL23AA (RIBOSOMAL PROTEIN L23AA); RNA binding / nucleotide binding / structural constituent of ribosome | chr2:16474923-16476108 FORWARD	2e-58
6	Cotton16_00002_028	NCBI	gi|33391721|gb|AAQ17461.1|	beta-D-glucosidase[Gossypiumhirsutum]	0.0
	Cotton16_00002_028	TAIR 9 cDNA	AT5G20950.1	| Symbols: | glycosyl hydrolase family 3 protein | chr5:7107376-7111349 REVERSE	0.0
7	Cotton16_00002_034	NCBI	gi|224082940|ref|XP_002306900.1|	predictedprotein[Populustrichocarpa]	8e-159
	Cotton16_00002_034	TAIR 9 cDNA	AT4G39090.1	| Symbols: RD19, RD19A | RD19 (RESPONSIVE TO DEHYDRATION 19); cysteine-type endopeptidase/ cysteine-type peptidase | chr4:18215556-18217482 REVERSE	7e-164
8	Cotton16_00003_14	NCBI	gi|121755805|gb|ABM64800.1|	dihydroflavonol4-reductase[Gossypiumhirsutum]	5e-138
	Cotton16_00003_14	TAIR 9 cDNA	AT5G42800.1	| Symbols: DFR, TT3, M318 | DFR (DIHYDROFLAVONOL 4-REDUCTASE); dihydrokaempferol 4-reductase | chr5:17164141-17165918 REVERSE	2e-174
9	Cotton16_00010_17	NCBI	gi|255560956|ref|XP_002521491.1|	Esteraseprecursor,putative[Ricinuscommunis]	1e-168
	Cotton16_00010_17	TAIR 9 cDNA	AT5G14450.1	| Symbols: | GDSL-motif lipase/hydrolase family protein | chr5:4658441-4660175 FORWARD	0.0
10	Cotton16_00033_09	NCBI	gi|224074217|ref|XP_002304305.1|	predictedprotein[Populustrichocarpa]	2e-86
	Cotton16_00033_09	TAIR 9 cDNA	AT1G02130.1	| Symbols: ATRAB1B, ARA5, ARA-5, ATRABD2A, RABD2A | ARA-5 (ARABIDOPSIS RAS 5); GTP binding | chr1:400035-401882 REVERSE	7e-123
11	Cotton16_00044_03	NCBI	gi|255545222|ref|XP_002513672.1|	conservedhypotheticalprotein[Ricinuscommunis]	3e-160
	Cotton16_00044_03	TAIR 9 cDNA	AT4G09980.1	| Symbols: EMB1691 | EMB1691 (EMBRYO DEFECTIVE 1691); S-adenosylmethionine-dependent methyltransferase/ methyltransferase/ nucleic acid binding | chr4:6247735-6252288 REVERSE	1e-143
12	Cotton16_00050_07	NCBI	gi|110559491|gb|ABG76000.1|	GRP-likeprotein2[Gossypiumhirsutum]	1e-169
	Cotton16_00050_07	TAIR 9 cDNA	AT3G02230.1	| Symbols: RGP1, ATRGP1 | RGP1 (REVERSIBLY GLYCOSYLATED POLYPEPTIDE 1); cellulose synthase (UDP-forming) | chr3:415393-417547 FORWARD	0.0
13	Cotton16_00082_01	NCBI	gi|255544254|ref|XP_002513189.1|	arginine/serinerichsplicingfactorsf4/14,putative[Ricinuscommunis]	1e-91
	Cotton16_00082_01	TAIR 9 cDNA	AT3G52120.1	| Symbols: | SWAP (Suppressor-of-White-APricot)/surp domain-containing protein / D111/G-patch domain-containing protein | chr3:19328711-19331970 FORWARD	6e-117
14	Cotton16_00177_01	NCBI	gi|224111880|ref|XP_002316010.1|	cytochromeP450[Populustrichocarpa]	1e-55
	Cotton16_00177_01	TAIR 9 cDNA	AT3G14640.1	| Symbols: CYP72A10 | CYP72A10; electron carrier/ heme binding / iron ion binding / monooxygenase/ oxygen binding | chr3:4919856-4921787 FORWARD	2e-37
15	Cotton16_00177_03	NCBI	gi|224111880|ref|XP_002316010.1|	cytochromeP450[Populustrichocarpa]	2e-50
	Cotton16_00177_03	TAIR 9 cDNA	AT3G14640.1	| Symbols: CYP72A10 | CYP72A10; electron carrier/ heme binding / iron ion binding / monooxygenase/ oxygen binding | chr3:4919856-4921787 FORWARD	5e-34
16	Cotton16_00219_02	NCBI	gi|177667009|gb|ACB73218.1|	homeodomainproteinGL2-like1[Gossypiumhirsutum]	0.0
	Cotton16_00219_02	TAIR 9 cDNA	AT4G00730.1	| Symbols: ANL2, AHDP | ANL2 (ANTHOCYANINLESS 2); transcription factor/ transcription regulator | chr4:299359-304508 REVERSE	0.0
17	Cotton16_00237_01	NCBI	gi|224139376|ref|XP_002323082.1|	cytochromeP450[Populustrichocarpa]	2e-73
	Cotton16_00237_01	TAIR 9 cDNA	AT5G25180.1	| Symbols: CYP71B14 | CYP71B14; electron carrier/ heme binding / iron ion binding / monooxygenase/ oxygen binding | chr5:8694630-8697108 REVERSE	3e-70
18	Cotton16_00312_03	NCBI	gi|225424859|ref|XP_002273830.1|	PREDICTED:hypotheticalproteinisoform1[Vitisvinifera]	2e-82
	Cotton16_00312_03	TAIR 9 cDNA	AT1G10370.1	| Symbols: GST30, ATGSTU17, GST30B, ERD9 | ERD9 (EARLY-RESPONSIVE TO DEHYDRATION 9); glutathione transferase | chr1:3397081-3398358 REVERSE	1e-76
19	Cotton16_00329_02	NCBI	gi|4808126|emb|CAB42793.1|	phenylalanine-ammonialyase[CitrusclementinaxCitrusreticulata]	1e-112
	Cotton16_00329_02	TAIR 9 cDNA	AT3G53260.1	| Symbols: PAL2, ATPAL2 | PAL2; phenylalanine ammonia-lyase | chr3:19744051-19746780 REVERSE	0.0
20	Cotton16_00384_02	NCBI	gi|224134486|ref|XP_002327417.1|	predictedprotein[Populustrichocarpa]	1e-164
	Cotton16_00384_02	TAIR 9 cDNA	AT1G80070.1	| Symbols: SUS2, EMB33, EMB177, EMB14 | SUS2 (ABNORMAL SUSPENSOR 2) | chr1:30118052-30127811 FORWARD	0.0
21	Cotton16_00415_03	NCBI	gi|255549080|ref|XP_002515596.1|	Gibberellin3-beta-dioxygenase,putative[Ricinuscommunis]	2e-85
	Cotton16_00415_03	TAIR 9 cDNA	AT1G52820.1	| Symbols: | 2-oxoglutarate-dependent dioxygenase, putative | chr1:19669183-19670427 FORWARD	7e-60
22	Cotton16_00420_02	NCBI	gi|1173256|sp|P46299.1|RS4_GOSHI	RecName:Full=40SribosomalproteinS4	4e-132
	Cotton16_00420_02	TAIR 9 cDNA	AT5G58420.1	| Symbols: | 40S ribosomal protein S4 (RPS4D) | chr5:23619506-23621094 FORWARD	7e-145
23	Cotton16_00422_01	NCBI	gi|255556976|ref|XP_002519521.1|	Phenylalanineammonia-lyase,putative[Ricinuscommunis]	0.0
	Cotton16_00422_01	TAIR 9 cDNA	AT2G37040.1	| Symbols: pal1, ATPAL1 | pal1 (Phe ammonia lyase 1); phenylalanine ammonia-lyase | chr2:15557376-15560363 REVERSE	0.0
24	Cotton16_00426_02	NCBI	gi|217071888|gb|ACJ84304.1|	unknown[Medicagotruncatula]	1e-130
	Cotton16_00426_02	TAIR 9 cDNA	AT5G02540.1	| Symbols: | short-chain dehydrogenase/reductase (SDR) family protein | chr5:568524-570920 FORWARD	1e-149
25	Cotton16_00431_01	NCBI	gi|225444472|ref|XP_002272701.1|	PREDICTED:hypotheticalprotein[Vitisvinifera]	0.0
	Cotton16_00431_01	TAIR 9 cDNA	AT1G11860.2	| Symbols: | aminomethyltransferase, putative | chr1:4001280-4003442 FORWARD	0.0
26	Cotton16_00445_02	NCBI	gi|270232842|emb|CBI22159.1|	unnamedproteinproduct[Vitisvinifera]	7e-163
	Cotton16_00445_02	TAIR 9 cDNA	AT1G14420.1	| Symbols: AT59 | AT59; lyase/ pectate lyase | chr1:4931566-4933515 REVERSE	1e-167
27	Cotton16_00467_01	NCBI	gi|224111880|ref|XP_002316010.1|	cytochromeP450[Populustrichocarpa]	1e-88
	Cotton16_00467_01	TAIR 9 cDNA	AT3G14680.1	| Symbols: CYP72A14 | CYP72A14; electron carrier/ heme binding / iron ion binding / monooxygenase/ oxygen binding | chr3:4934420-4936563 FORWARD	6e-94
28	Cotton16_00623_02	NCBI	gi|225444476|ref|XP_002272817.1|	PREDICTED:hypotheticalprotein[Vitisvinifera]	2e-48
	Cotton16_00623_02	TAIR 9 cDNA	AT4G28200.1	| Symbols: | FUNCTIONS IN: molecular_function unknown; INVOLVED IN: RNA processing; LOCATED IN: intracellular; EXPRESSED IN: 22 plant structures; EXPRESSED DURING: 13 growth stages; CONTAINS InterPro DOMAIN/s: RNA-processing protein, HAT helix (InterPro:IPR003107), U3 small nucleolar RNA-associated protein 6 (InterPro:IPR013949); Has 352 Blast hits to 342 proteins in 144 species: Archae - 0; Bact…	4e-95
29	Cotton16_00810_01	NCBI	gi|225426328|ref|XP_002269576.1|	PREDICTED:hypotheticalprotein[Vitisvinifera]	2e-83
	Cotton16_00810_01	TAIR 9 cDNA	AT4G11010.1	| Symbols: NDPK3 | NDPK3 (NUCLEOSIDE DIPHOSPHATE KINASE 3); ATP binding / nucleoside diphosphate kinase | chr4:6732580-6734361 REVERSE	4e-100
30	Cotton16_00811_01	NCBI	gi|262021252|gb|ACY06905.1|	flavonoid3'-hydroxylase[Gossypiumhirsutum]	0.0
	Cotton16_00811_01	TAIR 9 cDNA	AT5G07990.1	| Symbols: TT7, CYP75B1, D501 | TT7 (TRANSPARENT TESTA 7); flavonoid 3'-monooxygenase/ oxygen binding | chr5:2560394-2563109 FORWARD	0.0
31	Cotton16_00894_01	NCBI	gi|224140533|ref|XP_002323637.1|	predictedprotein[Populustrichocarpa]	3e-139
	Cotton16_00894_01	TAIR 9 cDNA	AT2G38470.1	| Symbols: WRKY33, ATWRKY33 | WRKY33; transcription factor | chr2:16108361-16110766 FORWARD	3e-126
32	Cotton16_01130_01	NCBI	gi|255576129|ref|XP_002528959.1|	zincfingerprotein,putative[Ricinuscommunis]	3e-141
	Cotton16_01130_01	TAIR 9 cDNA	AT2G04570.1	| Symbols: | GDSL-motif lipase/hydrolase family protein | chr2:1594673-1596349 FORWARD	2e-158
33	Cotton16_01210_01	NCBI	gi|259121389|gb|ACV92014.1|	WRKYtranscriptionfactor12[(PopulustomentosaxP.bolleana)xP.tomentosa]	2e-124
	Cotton16_01210_01	TAIR 9 cDNA	AT4G11070.2	| Symbols: WRKY41, AtWRKY41 | WRKY41; transcription factor | chr4:6759303-6760794 FORWARD	2e-56
34	Cotton16_01319_02	NCBI	gi|225434974|ref|XP_002283965.1|	PREDICTED:hypotheticalproteinisoform1[Vitisvinifera]	0.0
	Cotton16_01319_02	TAIR 9 cDNA	AT2G28840.1	| Symbols: | ankyrin repeat family protein | chr2:12378337-12380742 FORWARD	0.0
35	Cotton16_01338_02	NCBI	gi|211906478|gb|ACJ11732.1|	stromalascorbateperoxidase[Gossypiumhirsutum]	4e-161
	Cotton16_01338_02	TAIR 9 cDNA	AT1G77490.1	| Symbols: TAPX | TAPX (THYLAKOIDAL ASCORBATE PEROXIDASE); L-ascorbate peroxidase | chr1:29117542-29120215 FORWARD	4e-159
36	Cotton16_01348_01	NCBI	gi|255571524|ref|XP_002526709.1|	asparaginesynthetase,putative[Ricinuscommunis]	0.0
	Cotton16_01348_01	TAIR 9 cDNA	AT3G47340.1	| Symbols: ASN1, DIN6, AT-ASN1 | ASN1 (GLUTAMINE-DEPENDENT ASPARAGINE SYNTHASE 1); asparagine synthase (glutamine-hydrolyzing) | chr3:17437884-17441243 REVERSE	0.0
37	Cotton16_01465_01	NCBI	gi|147770652|emb|CAN64544.1|	hypotheticalprotein[Vitisvinifera]	3e-125
	Cotton16_01465_01	TAIR 9 cDNA	AT1G58100.1	| Symbols: | TCP family transcription factor, putative | chr1:21512384-21514013 REVERSE	3e-62
38	Cotton16_01475_01	NCBI	gi|255578884|ref|XP_002530296.1|	beta-galactosidase,putative[Ricinuscommunis]	5e-143
	Cotton16_01475_01	TAIR 9 cDNA	AT2G28470.1	| Symbols: BGAL8 | BGAL8 (beta-galactosidase 8); beta-galactosidase/ catalytic/ cation binding / sugar binding | chr2:12168840-12173570 REVERSE	0.0
39	Cotton16_01662_01	NCBI	gi|255561152|ref|XP_002521588.1|	amineoxidase,putative[Ricinuscommunis]	3e-102
	Cotton16_01662_01	TAIR 9 cDNA	AT2G43018.1	| Symbols: CPuORF17 | CPuORF17 (Conserved peptide upstream open reading frame 17) | chr2:17891504-17894633 FORWARD	3e-125
40	Cotton16_01670_01	NCBI	gi|224120692|ref|XP_002330928.1|	predictedprotein[Populustrichocarpa]	5e-103
	Cotton16_01670_01	TAIR 9 cDNA	AT2G25240.1	| Symbols: | serine-type endopeptidase inhibitor | chr2:10751768-10753134 REVERSE	1e-66
41	Cotton16_01730_02	NCBI	gi|225443918|ref|XP_002271548.1|	PREDICTED:hypotheticalprotein[Vitisvinifera]	3e-106
	Cotton16_01730_02	TAIR 9 cDNA	AT1G30210.2	| Symbols: TCP24, ATTCP24 | TCP24 (TEOSINTE BRANCHED1, CYCLOIDEA, AND PCF FAMILY 24); transcription factor | chr1:10627185-10630538 REVERSE	7e-51
42	Cotton16_01762_02	NCBI	gi|225439779|ref|XP_002275978.1|	PREDICTED:hypotheticalprotein[Vitisvinifera]	1e-173
	Cotton16_01762_02	TAIR 9 cDNA	AT2G37260.1	| Symbols: TTG2, ATWRKY44, WRKY44, DSL1 | TTG2 (TRANSPARENT TESTA GLABRA 2); transcription factor | chr2:15644840-15647065 FORWARD	1e-93
43	Cotton16_01815_01	NCBI	gi|255556695|ref|XP_002519381.1|	Serine/threonine-proteinkinasePBS1,putative[Ricinuscommunis]	2e-147
	Cotton16_01815_01	TAIR 9 cDNA	AT5G49760.1	| Symbols: | leucine-rich repeat family protein / protein kinase family protein | chr5:20216372-20221299 FORWARD	3e-153
44	Cotton16_01820_02	NCBI	gi|63054405|gb|AAY28970.1|	GIA/RGA-likegibberellinresponsemodulator[Gossypiumhirsutum]	0.0
	Cotton16_01820_02	TAIR 9 cDNA	AT3G03450.1	| Symbols: RGL2 | RGL2 (RGA-LIKE 2); transcription factor | chr3:819337-821406 REVERSE	0.0
45	Cotton16_02205_01	NCBI	gi|270251425|emb|CBI34799.1|	unnamedproteinproduct[Vitisvinifera]	2e-34
	Cotton16_02205_01	TAIR 9 cDNA	AT4G22860.1	| Symbols: | unknown protein | chr4:11997393-12001631 FORWARD	8e-24
46	Cotton16_02242_01	NCBI	gi|270251265|emb|CBI34639.1|	unnamedproteinproduct[Vitisvinifera]	0.0
	Cotton16_02242_01	TAIR 9 cDNA	AT1G10390.2	| Symbols: | nucleoporin family protein | chr1:3407024-3412843 REVERSE	2e-167
47	Cotton16_02673_01	NCBI	gi|255586170|ref|XP_002533744.1|	catalytic,putative[Ricinuscommunis]	5e-98
	Cotton16_02673_01	TAIR 9 cDNA	AT5G02230.1	| Symbols: | haloacid dehalogenase-like hydrolase family protein | chr5:448105-450654 FORWARD	5e-110
48	Cotton16_02702_01	NCBI	gi|29419702|gb|AAO61854.1|	glutathioneS-transferaseU1[Malvapusilla]	9e-55
	Cotton16_02702_01	TAIR 9 cDNA	AT1G17180.1	| Symbols: ATGSTU25 | ATGSTU25 (GLUTATHIONE S-TRANSFERASE TAU 25); glutathione transferase | chr1:5872145-5873086 FORWARD	6e-106
49	Cotton16_03189_01	NCBI	gi|62999433|gb|AAY25165.1|	beta-1,3-glucanase1[Ziziphusjujuba]	3e-154
	Cotton16_03189_01	TAIR 9 cDNA	AT2G26600.1	| Symbols: | glycosyl hydrolase family 17 protein | chr2:11316412-11318483 FORWARD	5e-171
50	Cotton16_03190_01	NCBI	gi|255636971|gb|ACU18818.1|	unknown[Glycinemax]	2e-98
	Cotton16_03190_01	TAIR 9 cDNA	AT5G46250.1	| Symbols: | RNA recognition motif (RRM)-containing protein | chr5:18755311-18758281 FORWARD	3e-92
51	Cotton16_03254_01	NCBI	gi|224115564|ref|XP_002317067.1|	predictedprotein[Populustrichocarpa]	3e-46
	Cotton16_03254_01	TAIR 9 cDNA	AT5G44550.1	| Symbols: | integral membrane family protein | chr5:17941875-17943213 REVERSE	1e-51
52	Cotton16_03279_01	NCBI	gi|255584168|ref|XP_002532823.1|	glutathiones-transferase,putative[Ricinuscommunis]	3e-59
	Cotton16_03279_01	TAIR 9 cDNA	AT1G78380.1	| Symbols: ATGSTU19, GST8 | ATGSTU19 (GLUTATHIONE S-TRANSFERASE TAU 19); glutathione binding / glutathione transferase | chr1:29486413-29487906 REVERSE	1e-110
53	Cotton16_03509_01	NCBI	gi|22324801|gb|AAM95642.1|	WD-repeatproteinGhTTG1[Gossypiumhirsutum]	0.0
	Cotton16_03509_01	TAIR 9 cDNA	AT5G24520.1	| Symbols: TTG1, TTG, URM23 | TTG1 (TRANSPARENT TESTA GLABRA 1); DNA binding / nucleotide binding / protein binding | chr5:8370587-8372847 REVERSE	6e-170
54	Cotton16_04240_01	NCBI	gi|255576310|ref|XP_002529048.1|	WRKYtranscriptionfactor,putative[Ricinuscommunis]	0.0
	Cotton16_04240_01	TAIR 9 cDNA	AT4G26640.2	| Symbols: WRKY20, AtWRKY20 | WRKY20; transcription factor | chr4:13437071-13440835 REVERSE	8e-167
55	Cotton16_04360_01	NCBI	gi|224113679|ref|XP_002316541.1|	predictedprotein[Populustrichocarpa]	1e-112
	Cotton16_04360_01	TAIR 9 cDNA	AT2G01630.1	| Symbols: | glycosyl hydrolase family 17 protein / beta-1,3-glucanase, putative | chr2:279282-282123 REVERSE	7e-86
56	Cotton16_04409_01	NCBI	gi|7484766|pir||T10190;gi|1321627|dbj|BAA12029.1|		1e-61
	Cotton16_04409_01	TAIR 9 cDNA	AT1G77490.1	| Symbols: TAPX | TAPX (THYLAKOIDAL ASCORBATE PEROXIDASE); L-ascorbate peroxidase | chr1:29117542-29120215 FORWARD	2e-47
57	Cotton16_04516_01	NCBI	gi|33391721|gb|AAQ17461.1|	beta-D-glucosidase[Gossypiumhirsutum]	3e-173
	Cotton16_04516_01	TAIR 9 cDNA	AT5G20950.1	| Symbols: | glycosyl hydrolase family 3 protein | chr5:7107376-7111349 REVERSE	1e-166
58	Cotton16_05048_01	NCBI	gi|224092478|ref|XP_002309627.1|	predictedprotein[Populustrichocarpa]	3e-71
	Cotton16_05048_01	TAIR 9 cDNA	AT4G32330.1	| Symbols: | FUNCTIONS IN: molecular_function unknown; INVOLVED IN: biological_process unknown; LOCATED IN: cellular_component unknown; EXPRESSED IN: 23 plant structures; EXPRESSED DURING: 13 growth stages; CONTAINS InterPro DOMAIN/s: Targeting for Xklp2 (InterPro:IPR009675); BEST Arabidopsis thaliana protein match is: unknown protein (TAIR:AT2G25480.1); Has 4728 Blast hits to 3313 proteins in 33…	2e-57
59	Cotton16_05193_01	NCBI	gi|224124558|ref|XP_002330053.1|	predictedprotein[Populustrichocarpa]	0.25
	Cotton16_05193_01	TAIR 9 cDNA	AT2G42280.2	| Symbols: | basic helix-loop-helix (bHLH) family protein | chr2:17611185-17613519 REVERSE	0.60
60	Cotton16_05204_01	NCBI	gi|224126607|ref|XP_002319879.1|	predictedprotein[Populustrichocarpa]	6e-38
	Cotton16_05204_01	TAIR 9 cDNA	AT3G56400.1	| Symbols: WRKY70, ATWRKY70 | WRKY70; transcription factor/ transcription repressor | chr3:20908928-20910481 REVERSE	7e-32
61	Cotton16_05220_01	NCBI	gi|224083882|ref|XP_002307157.1|	predictedprotein[Populustrichocarpa]	4e-61
	Cotton16_05220_01	TAIR 9 cDNA	AT5G23280.1	| Symbols: | TCP family transcription factor, putative | chr5:7842971-7844275 FORWARD	3e-58
62	Cotton16_05572_01	NCBI	gi|211906454|gb|ACJ11720.1|	peroxiredoxin[Gossypiumhirsutum]	2e-29
	Cotton16_05572_01	TAIR 9 cDNA	AT1G65980.1	| Symbols: TPX1 | TPX1 (thioredoxin-dependent peroxidase 1); antioxidant/ oxidoreductase | chr1:24559306-24560936 REVERSE	6e-83
63	Cotton16_06091_01	NCBI	gi|225430551|ref|XP_002283470.1|	PREDICTED:hypotheticalprotein[Vitisvinifera]	2e-14
	Cotton16_06091_01	TAIR 9 cDNA	AT5G10770.1	| Symbols: | chloroplast nucleoid DNA-binding protein, putative | chr5:3403110-3405448 REVERSE	3e-31
64	Cotton16_06190_01	NCBI	gi|225440480|ref|XP_002273035.1|	PREDICTED:hypotheticalprotein[Vitisvinifera]	8e-138
	Cotton16_06190_01	TAIR 9 cDNA	AT2G37770.2	| Symbols: | aldo/keto reductase family protein | chr2:15834867-15836881 FORWARD	5e-159
65	Cotton16_07153_01	NCBI	gi|255538138|ref|XP_002510134.1|	cyclinA,putative[Ricinuscommunis]	2e-135
	Cotton16_07153_01	TAIR 9 cDNA	AT1G47210.2	| Symbols: CYCA3;2 | cyclin family protein | chr1:17300951-17302866 FORWARD	4e-140
66	Cotton16_07511_01	NCBI	gi|270252737|emb|CBI19348.1|	unnamedproteinproduct[Vitisvinifera]	6e-117
	Cotton16_07511_01	TAIR 9 cDNA	AT5G65790.1	| Symbols: ATMYB68, MYB68 | MYB68 (MYB DOMAIN PROTEIN 68); DNA binding / transcription factor | chr5:26322948-26324578 FORWARD	3e-76
67	Cotton16_07637_01	NCBI	gi|255539052|ref|XP_002510591.1|	conservedhypotheticalprotein[Ricinuscommunis]	3e-78
	Cotton16_07637_01	TAIR 9 cDNA	AT1G76020.1	| Symbols: | INVOLVED IN: biological_process unknown; LOCATED IN: cell wall, vacuole; EXPRESSED IN: 22 plant structures; EXPRESSED DURING: 13 growth stages; CONTAINS InterPro DOMAIN/s: Thioredoxin fold (InterPro:IPR012335), Thioredoxin-like fold (InterPro:IPR012336); BEST Arabidopsis thaliana protein match is: unknown protein (TAIR:AT1G20225.1); Has 118 Blast hits to 116 proteins in 37 species: A…	4e-84
68	Cotton16_07817_01	NCBI	gi|74273631|gb|ABA01483.1|	gibberellin3-hydroxylase1[Gossypiumhirsutum]	7e-180
	Cotton16_07817_01	TAIR 9 cDNA	AT4G22880.1	| Symbols: LDOX, TDS4, TT18, ANS | LDOX (LEUCOANTHOCYANIDIN DIOXYGENASE); leucocyanidin oxygenase | chr4:12004768-12006209 REVERSE	3e-168
69	Cotton16_08267_01	NCBI	gi|161377381|gb|ABX71678.1|	hypotheticalproteinLBL11[Panaxquinquefolius]	2e-51
	Cotton16_08267_01	TAIR 9 cDNA	AT1G32210.1	| Symbols: ATDAD1 | ATDAD1 (DEFENDER AGAINST APOPTOTIC DEATH 1) | chr1:11605857-11607768 REVERSE	4e-61
70	Cotton16_08316_01	NCBI	gi|255555497|ref|XP_002518785.1|	conservedhypotheticalprotein[Ricinuscommunis]	3e-24
	Cotton16_08316_01	TAIR 9 cDNA	AT1G49620.1	| Symbols: KRP7, ICN6, ICK5 | ICK5; cyclin binding / cyclin-dependent protein kinase inhibitor | chr1:18365491-18366559 REVERSE	2e-19
71	Cotton16_08720_01	NCBI	gi|255648299|gb|ACU24602.1|	unknown[Glycinemax]	4e-135
	Cotton16_08720_01	TAIR 9 cDNA	AT3G52390.1	| Symbols: | tatD-related deoxyribonuclease family protein | chr3:19422988-19425183 REVERSE	2e-161
72	Cotton16_08878_01	NCBI	gi|255539741|ref|XP_002510935.1|	21kDaproteinprecursor,putative[Ricinuscommunis]	1e-39
	Cotton16_08878_01	TAIR 9 cDNA	AT5G62360.1	| Symbols: | invertase/pectin methylesterase inhibitor family protein | chr5:25040649-25041462 FORWARD	2e-56
73	Cotton16_09004_01	NCBI	gi|255537569|ref|XP_002509851.1|	bigmapkinase/bmk,putative[Ricinuscommunis]	2e-112
	Cotton16_09004_01	TAIR 9 cDNA	AT4G01370.1	| Symbols: ATMPK4, MPK4 | ATMPK4 (ARABIDOPSIS THALIANA MAP KINASE 4); MAP kinase/ kinase | chr4:567095-569088 FORWARD	0.0
74	Cotton16_09108_01	NCBI	gi|270226286|emb|CBI15020.1|	unnamedproteinproduct[Vitisvinifera]	2e-09
	Cotton16_09108_01	TAIR 9 cDNA	AT5G27160.1	| Symbols: | transposable element gene | chr5:9562596-9565841 FORWARD	0.18
75	Cotton16_09277_01	NCBI	gi|1778370|gb|AAC49613.1|	asparaginesynthetase2[Glycinemax]	2e-121
	Cotton16_09277_01	TAIR 9 cDNA	AT3G47340.2	| Symbols: ASN1, DIN6, AT-ASN1 | ASN1 (GLUTAMINE-DEPENDENT ASPARAGINE SYNTHASE 1); asparagine synthase (glutamine-hydrolyzing) | chr3:17437884-17441243 REVERSE	5e-141
76	Cotton16_09413_01	NCBI	gi|224097606|ref|XP_002311007.1|	predictedprotein[Populustrichocarpa]	2e-15
	Cotton16_09413_01	TAIR 9 cDNA	AT1G47910.1	| Symbols: | transposable element gene | chr1:17656860-17660288 FORWARD	5e-14
77	Cotton16_09926_01	NCBI	gi|47934119|gb|AAT39542.1|	transcriptionfactorDRE-bindingfactor2[Gossypiumhirsutum]	4e-142
	Cotton16_09926_01	TAIR 9 cDNA	AT1G78080.1	| Symbols: RAP2.4 | RAP2.4 (related to AP2 4); DNA binding / transcription factor | chr1:29364249-29366073 FORWARD	2e-50
78	Cotton16_10122_01	NCBI	gi|19698446|gb|AAL93151.1|AF485265_1	classIIIperoxidase[Gossypiumhirsutum]	4e-137
	Cotton16_10122_01	TAIR 9 cDNA	AT5G58390.1	| Symbols: | peroxidase, putative | chr5:23599567-23601325 REVERSE	4e-140
79	Cotton16_10502_01	NCBI	gi|225425162|ref|XP_002263688.1|	PREDICTED:hypotheticalprotein[Vitisvinifera]	1e-73
	Cotton16_10502_01	TAIR 9 cDNA	AT5G21090.1	| Symbols: | leucine-rich repeat protein, putative | chr5:7164603-7167255 FORWARD	2e-77
80	Cotton16_11133_01	NCBI	gi|1778370|gb|AAC49613.1|	asparaginesynthetase2[Glycinemax]	4e-123
	Cotton16_11133_01	TAIR 9 cDNA	AT3G47340.2	| Symbols: ASN1, DIN6, AT-ASN1 | ASN1 (GLUTAMINE-DEPENDENT ASPARAGINE SYNTHASE 1); asparagine synthase (glutamine-hydrolyzing) | chr3:17437884-17441243 REVERSE	7e-143
81	Cotton16_11417_01	NCBI	gi|270254909|emb|CBI37299.1|	unnamedproteinproduct[Vitisvinifera]	1e-79
	Cotton16_11417_01	TAIR 9 cDNA	AT5G28480.1	| Symbols: | transposable element gene | chr5:10433337-10438292 FORWARD	0.69
82	Cotton16_11424_01	NCBI	gi|259121377|gb|ACV92008.1|	WRKYtranscriptionfactor6[(PopulustomentosaxP.bolleana)xP.tomentosa]	6e-58
	Cotton16_11424_01	TAIR 9 cDNA	AT4G23810.1	| Symbols: WRKY53, ATWRKY53 | WRKY53; DNA binding / protein binding / transcription activator/ transcription factor | chr4:12392370-12393982 REVERSE	3e-41
83	Cotton16_11832_01	NCBI	gi|112819971|gb|ABI23959.1|	WRKYtranscriptionfactor2[Gossypiumhirsutum]	4e-155
	Cotton16_11832_01	TAIR 9 cDNA	AT1G80840.1	| Symbols: WRKY40, ATWRKY40 | WRKY40; transcription factor | chr1:30383691-30385499 FORWARD	2e-66
84	Cotton16_11966_01	NCBI	gi|206584339|gb|ACI15342.1|	NACdomainproteinNAC2[Gossypiumhirsutum]	5e-177
	Cotton16_11966_01	TAIR 9 cDNA	AT1G01720.1	| Symbols: ATAF1, ANAC002 | ATAF1; transcription activator/ transcription factor | chr1:268330-269819 FORWARD	2e-141
85	Cotton16_12374_01	NCBI	gi|147777589|emb|CAN62729.1|	hypotheticalprotein[Vitisvinifera]	0.0
	Cotton16_12374_01	TAIR 9 cDNA	AT3G25820.1	| Symbols: ATTPS-CIN | ATTPS-CIN (terpene synthase-like sequence-1,8-cineole); (E)-beta-ocimene synthase/ myrcene synthase | chr3:9439246-9442173 FORWARD	2e-151
86	Cotton16_12524_01	NCBI	gi|270256256|emb|CBI39076.1|	unnamedproteinproduct[Vitisvinifera]	2e-38
	Cotton16_12524_01	TAIR 9 cDNA	AT1G78380.1	| Symbols: ATGSTU19, GST8 | ATGSTU19 (GLUTATHIONE S-TRANSFERASE TAU 19); glutathione binding / glutathione transferase | chr1:29486413-29487906 REVERSE	4e-110
87	Cotton16_12717_01	NCBI	gi|255561807|ref|XP_002521913.1|	PLE,putative[Ricinuscommunis]	0.0
	Cotton16_12717_01	TAIR 9 cDNA	AT2G01910.1	| Symbols: ATMAP65-6, MAP65-6 | ATMAP65-6; microtubule binding | chr2:416911-420587 FORWARD	0.0
88	Cotton16_12748_01	NCBI	gi|255630534|gb|ACU15625.1|	unknown[Glycinemax]	6e-40
	Cotton16_12748_01	TAIR 9 cDNA	AT3G04300.1	| Symbols: | FUNCTIONS IN: molecular_function unknown; INVOLVED IN: biological_process unknown; LOCATED IN: cellular_component unknown; CONTAINS InterPro DOMAIN/s: Cupin, RmlC-type (InterPro:IPR011051), Protein of unknown function DUF861, cupin-3 (InterPro:IPR008579), RmlC-like jelly roll fold (InterPro:IPR014710); BEST Arabidopsis thaliana protein match is: unknown protein (TAIR:AT4G10300.1); Ha…	5e-48
89	Cotton16_12889_01	NCBI	gi|224058639|ref|XP_002299579.1|	cytochromeP450[Populustrichocarpa]	1e-163
	Cotton16_12889_01	TAIR 9 cDNA	AT2G45550.1	| Symbols: CYP76C4 | CYP76C4; electron carrier/ heme binding / iron ion binding / monooxygenase/ oxygen binding | chr2:18773541-18775654 REVERSE	2e-142
90	Cotton16_13296_01	NCBI	gi|255544191|ref|XP_002513158.1|	alpha-galactosidase/alpha-n-acetylgalactosaminidase,putative[Ricinuscommunis]	0.0
	Cotton16_13296_01	TAIR 9 cDNA	AT5G08380.1	| Symbols: AtAGAL1 | AtAGAL1 (Arabidopsis thaliana ALPHA-GALACTOSIDASE 1); alpha-galactosidase/ catalytic/ hydrolase, hydrolyzing O-glycosyl compounds | chr5:2694677-2697724 REVERSE	0.0
91	Cotton16_13841_01	NCBI	gi|225457423|ref|XP_002284926.1|	PREDICTED:hypotheticalprotein[Vitisvinifera]	9e-92
	Cotton16_13841_01	TAIR 9 cDNA	AT3G47600.1	| Symbols: MYB94, ATMYBCP70, ATMYB94 | ATMYB94 (MYB DOMAIN PROTEIN 94); DNA binding / transcription factor | chr3:17539338-17541230 REVERSE	1e-100
92	Cotton16_14069_01	NCBI	gi|210111348|gb|ACJ07153.1|	R2R3MYBtranscriptionfactor[Gossypiumhirsutum]	1e-114
	Cotton16_14069_01	TAIR 9 cDNA	AT3G01140.1	| Symbols: MYB106, AtMYB106 | MYB106 (myb domain protein 106); DNA binding / transcription factor | chr3:46396-48296 REVERSE	3e-100
93	Cotton16_14314_01	NCBI	gi|224123732|ref|XP_002319151.1|	predictedprotein[Populustrichocarpa]	2e-50
	Cotton16_14314_01	TAIR 9 cDNA	AT5G20950.1	| Symbols: | glycosyl hydrolase family 3 protein | chr5:7107376-7111349 REVERSE	7e-57
94	Cotton16_15995_01	NCBI	gi|224111880|ref|XP_002316010.1|	cytochromeP450[Populustrichocarpa]	9e-39
	Cotton16_15995_01	TAIR 9 cDNA	AT2G26710.1	| Symbols: BAS1, CYP734A1, CYP72B1 | BAS1 (PHYB ACTIVATION TAGGED SUPPRESSOR 1); oxygen binding / steroid hydroxylase | chr2:11380492-11383612 FORWARD	3e-38
95	Cotton16_16463_01	NCBI	gi|32526566|emb|CAD42908.1|	catalase[Prunuspersica]	2e-34
	Cotton16_16463_01	TAIR 9 cDNA	AT4G35090.1	| Symbols: CAT2 | CAT2 (CATALASE 2); catalase | chr4:16700596-16703325 REVERSE	4e-52
96	Cotton16_16822_01	NCBI	gi|225457423|ref|XP_002284926.1|	PREDICTED:hypotheticalprotein[Vitisvinifera]	3e-86
	Cotton16_16822_01	TAIR 9 cDNA	AT3G47600.1	| Symbols: MYB94, ATMYBCP70, ATMYB94 | ATMYB94 (MYB DOMAIN PROTEIN 94); DNA binding / transcription factor | chr3:17539338-17541230 REVERSE	2e-97
97	Cotton16_17107_01	NCBI	gi|270232532|emb|CBI21853.1|	unnamedproteinproduct[Vitisvinifera]	5e-28
	Cotton16_17107_01	TAIR 9 cDNA	AT4G03560.1	| Symbols: ATTPC1, TPC1, ATCCH1, FOU2 | ATTPC1 (TWO-PORE CHANNEL 1); calcium channel/ voltage-gated calcium channel | chr4:1580056-1585966 FORWARD	3e-46
98	Cotton16_17286_01	NCBI	gi|225454298|ref|XP_002276925.1|	PREDICTED:hypotheticalprotein[Vitisvinifera]	3e-73
	Cotton16_17286_01	TAIR 9 cDNA	AT4G01250.1	| Symbols: WRKY22, AtWRKY22 | WRKY22; transcription factor | chr4:522604-524216 REVERSE	2e-60
99	Cotton16_17473_01	NCBI	gi|151303115|gb|ABR92760.1|	transcriptionfactorTF1[Gossypiumhirsutum]	9e-143
	Cotton16_17473_01	TAIR 9 cDNA	AT4G22680.1	| Symbols: MYB85, AtMYB85 | MYB85 (myb domain protein 85); DNA binding / transcription activator/ transcription factor | chr4:11922340-11924216 REVERSE	1e-83
100	Cotton16_17598_01	NCBI	gi|89357199|gb|ABD72482.1|	MRP-likeABCtransporterprotein[Gossypiumbarbadense]	8e-99
	Cotton16_17598_01	TAIR 9 cDNA	AT3G13080.1	| Symbols: ATMRP3, MRP3 | ATMRP3; ATPase, coupled to transmembrane movement of substances / chlorophyll catabolite transporter/ glutathione S-conjugate-exporting ATPase | chr3:4195786-4201265 REVERSE	5e-103
101	Cotton16_18188_01	NCBI	gi|224143848|ref|XP_002325095.1|	predictedprotein[Populustrichocarpa]	4e-45
	Cotton16_18188_01	TAIR 9 cDNA	AT4G30410.1	| Symbols: | transcription factor | chr4:14871109-14872176 REVERSE	9e-28
102	Cotton16_18713_01	NCBI	gi|255563268|ref|XP_002522637.1|	conservedhypotheticalprotein[Ricinuscommunis]	2e-07
	Cotton16_18713_01	TAIR 9 cDNA	AT4G22020.1	| Symbols: | pseudogene, hypothetical protein, similar to uncharacterized glycine-rich protein (GI:7269047) {Arabidopsis thaliana} | chr4:11669266-11670456 FORWARD	2e-07
103	Cotton16_19330_01	NCBI	gi|206584337|gb|ACI15341.1|	NACdomainproteinNAC1[Gossypiumhirsutum]	1e-163
	Cotton16_19330_01	TAIR 9 cDNA	AT5G08790.1	| Symbols: ATAF2, anac081 | ATAF2; transcription activator | chr5:2858849-2860262 REVERSE	5e-100
104	Cotton16_19391_01	NCBI	gi|225446231|ref|XP_002263587.1|	PREDICTED:hypotheticalprotein[Vitisvinifera]	4e-44
	Cotton16_19391_01	TAIR 9 cDNA	AT5G33280.1	| Symbols: | chloride channel-like (CLC) protein, putative | chr5:12549280-12552507 FORWARD	2e-49
105	Cotton16_19419_01	NCBI	gi|255572006|ref|XP_002526944.1|	succinatedehydrogenase,putative[Ricinuscommunis]	4e-141
	Cotton16_19419_01	TAIR 9 cDNA	AT5G40650.1	| Symbols: SDH2-2 | SDH2-2; electron carrier/ succinate dehydrogenase | chr5:16281404-16283527 FORWARD	6e-159
106	Cotton16_20122_01	NCBI	gi|255566373|ref|XP_002524172.1|	homeoboxprotein,putative[Ricinuscommunis]	0.0
	Cotton16_20122_01	TAIR 9 cDNA	AT1G05230.2	| Symbols: HDG2 | HDG2 (HOMEODOMAIN GLABROUS 2); DNA binding / transcription factor | chr1:1512901-1517248 REVERSE	0.0
107	Cotton16_20270_01	NCBI	gi|255579071|ref|XP_002530384.1|	Alleneoxidecyclase4,chloroplastprecursor,putative[Ricinuscommunis]	1e-84
	Cotton16_20270_01	TAIR 9 cDNA	AT1G13280.1	| Symbols: AOC4 | AOC4 (ALLENE OXIDE CYCLASE 4); allene-oxide cyclase | chr1:4547454-4548875 FORWARD	3e-65
108	Cotton16_20308_01	NCBI	gi|207298823|gb|ACI23563.1|	MYB-likeprotein2[Gossypiumbarbadense]	5e-112
	Cotton16_20308_01	TAIR 9 cDNA	AT3G13540.1	| Symbols: ATMYB5 | ATMYB5 (MYB DOMAIN PROTEIN 5); DNA binding / transcription factor | chr3:4420173-4421701 FORWARD	2e-78
109	Cotton16_20329_01	NCBI	gi|224128073|ref|XP_002320237.1|	catecholo-methyltransferaserelated[Populustrichocarpa]	1e-128
	Cotton16_20329_01	TAIR 9 cDNA	AT5G54160.1	| Symbols: ATOMT1, OMT1 | ATOMT1 (O-METHYLTRANSFERASE 1); caffeate O-methyltransferase/ myricetin 3'-O-methyltransferase/ quercetin 3-O-methyltransferase | chr5:21981996-21984363 FORWARD	2e-111
110	Cotton16_20572_01	NCBI	gi|255590044|ref|XP_002535159.1|	Thermostablebeta-glucosidaseB,putative[Ricinuscommunis]	1e-45
	Cotton16_20572_01	TAIR 9 cDNA	AT1G78060.1	| Symbols: | glycosyl hydrolase family 3 protein | chr1:29349679-29352924 REVERSE	8e-29
111	Cotton16_20715_01	NCBI	gi|255557057|ref|XP_002519561.1|	conservedhypotheticalprotein[Ricinuscommunis]	1e-96
	Cotton16_20715_01	TAIR 9 cDNA	AT3G15030.2	| Symbols: TCP4, MEE35 | TCP4 (TCP family transcription factor 4); transcription factor | chr3:5062019-5064115 FORWARD	3e-87
112	Cotton16_21784_01	NCBI	gi|255540823|ref|XP_002511476.1|	conservedhypotheticalprotein[Ricinuscommunis]	9e-15
	Cotton16_21784_01	TAIR 9 cDNA	AT1G74860.1	| Symbols: | unknown protein | chr1:28123319-28125882 FORWARD	7e-14
113	Cotton16_21812_01	NCBI	gi|19698446|gb|AAL93151.1|AF485265_1	classIIIperoxidase[Gossypiumhirsutum]	5e-60
	Cotton16_21812_01	TAIR 9 cDNA	AT5G58390.1	| Symbols: | peroxidase, putative | chr5:23599567-23601325 REVERSE	5e-61
114	Cotton16_22611_01	NCBI	gi|224115564|ref|XP_002317067.1|	predictedprotein[Populustrichocarpa]	2e-54
	Cotton16_22611_01	TAIR 9 cDNA	AT5G44550.1	| Symbols: | integral membrane family protein | chr5:17941875-17943213 REVERSE	7e-60
115	Cotton16_22715_01	NCBI	gi|255579071|ref|XP_002530384.1|	Alleneoxidecyclase4,chloroplastprecursor,putative[Ricinuscommunis]	6e-90
	Cotton16_22715_01	TAIR 9 cDNA	AT1G13280.1	| Symbols: AOC4 | AOC4 (ALLENE OXIDE CYCLASE 4); allene-oxide cyclase | chr1:4547454-4548875 FORWARD	5e-70
116	Cotton16_23027_01	NCBI	gi|74273631|gb|ABA01483.1|	gibberellin3-hydroxylase1[Gossypiumhirsutum]	0.0
	Cotton16_23027_01	TAIR 9 cDNA	AT4G22880.1	| Symbols: LDOX, TDS4, TT18, ANS | LDOX (LEUCOANTHOCYANIDIN DIOXYGENASE); leucocyanidin oxygenase | chr4:12004768-12006209 REVERSE	2e-168
117	Cotton16_23116_01	NCBI	gi|255582259|ref|XP_002531921.1|	zincfingerprotein,putative[Ricinuscommunis]	5e-139
	Cotton16_23116_01	TAIR 9 cDNA	AT5G37690.1	| Symbols: | GDSL-motif lipase/hydrolase family protein | chr5:14973353-14976169 REVERSE	2e-161
118	Cotton16_23204_01	NCBI	gi|55419648|gb|AAV51937.1|	AP2/EREBPtranscriptionfactorERF-2[Gossypiumhirsutum]	1e-125
	Cotton16_23204_01	TAIR 9 cDNA	AT3G16770.1	| Symbols: RAP2.3, ATEBP, ERF72 | ATEBP (ETHYLENE-RESPONSIVE ELEMENT BINDING PROTEIN); DNA binding / protein binding / transcription activator/ transcription factor | chr3:5705662-5707023 FORWARD	2e-44
119	Cotton16_23600_01	NCBI	gi|224130580|ref|XP_002320876.1|	predictedprotein[Populustrichocarpa]	7e-75
	Cotton16_23600_01	TAIR 9 cDNA	AT1G22640.1	| Symbols: ATMYB3, MYB3 | MYB3 (MYB DOMAIN PROTEIN 3); DNA binding / transcription factor | chr1:8006195-8007428 FORWARD	2e-68
120	Cotton16_23972_01	NCBI	gi|270244204|emb|CBI31140.1|	unnamedproteinproduct[Vitisvinifera]	7e-158
	Cotton16_23972_01	TAIR 9 cDNA	AT2G38620.2	| Symbols: CDKB1;2 | CDKB1;2 (cyclin-dependent kinase B1;2); cyclin binding / kinase/ protein serine/threonine kinase | chr2:16152532-16154086 FORWARD	9e-180
121	Cotton16_24096_01	NCBI	gi|255579071|ref|XP_002530384.1|	Alleneoxidecyclase4,chloroplastprecursor,putative[Ricinuscommunis]	2e-83
	Cotton16_24096_01	TAIR 9 cDNA	AT3G25770.1	| Symbols: AOC2 | AOC2 (ALLENE OXIDE CYCLASE 2); allene-oxide cyclase | chr3:9406873-9407955 FORWARD	1e-65
122	Cotton16_24254_01	NCBI	gi|183979108|emb|CAP08303.1|	DNA-bindingprotein[Vitisthunbergii]	0.0
	Cotton16_24254_01	TAIR 9 cDNA	AT2G38470.1	| Symbols: WRKY33, ATWRKY33 | WRKY33; transcription factor | chr2:16108361-16110766 FORWARD	1e-103
123	Cotton16_24853_01	NCBI	gi|189491607|dbj|BAG48198.1|	hypotheticalprotein[Betavulgaris]	0.003
	Cotton16_24853_01	TAIR 9 cDNA	AT5G36734.1	| Symbols: | transposable element gene | chr5:14447373-14448214 FORWARD	0.24
124	Cotton16_25302_01	NCBI	gi|270232532|emb|CBI21853.1|	unnamedproteinproduct[Vitisvinifera]	9e-59
	Cotton16_25302_01	TAIR 9 cDNA	AT4G03560.1	| Symbols: ATTPC1, TPC1, ATCCH1, FOU2 | ATTPC1 (TWO-PORE CHANNEL 1); calcium channel/ voltage-gated calcium channel | chr4:1580056-1585966 FORWARD	6e-56
125	Cotton16_25715_01	NCBI	gi|224133736|ref|XP_002321648.1|	predictedprotein[Populustrichocarpa]	0.0
	Cotton16_25715_01	TAIR 9 cDNA	AT3G57520.1	| Symbols: AtSIP2 | AtSIP2 (Arabidopsis thaliana seed imbibition 2); hydrolase, hydrolyzing O-glycosyl compounds | chr3:21288765-21293158 REVERSE	0.0
126	Cotton16_25885_01	NCBI	gi|255579071|ref|XP_002530384.1|	Alleneoxidecyclase4,chloroplastprecursor,putative[Ricinuscommunis]	2e-87
	Cotton16_25885_01	TAIR 9 cDNA	AT3G25770.1	| Symbols: AOC2 | AOC2 (ALLENE OXIDE CYCLASE 2); allene-oxide cyclase | chr3:9406873-9407955 FORWARD	4e-70
127	Cotton16_26080_01	NCBI	gi|225427554|ref|XP_002266533.1|	PREDICTED:hypotheticalprotein[Vitisvinifera]	2e-57
	Cotton16_26080_01	TAIR 9 cDNA	AT1G64830.1	| Symbols: | aspartyl protease family protein | chr1:24091271-24092566 REVERSE	9e-48
128	Cotton16_26861_01	NCBI	gi|258489604|gb|ACV72638.1|	chalconesynthase1[Gossypiumhirsutum]	3e-53
	Cotton16_26861_01	TAIR 9 cDNA	AT5G13930.1	| Symbols: CHS, TT4, ATCHS | TT4 (TRANSPARENT TESTA 4); naringenin-chalcone synthase | chr5:4488688-4490264 FORWARD	1e-61
129	Cotton16_27521_01	NCBI	gi|270255796|emb|CBI38175.1|	unnamedproteinproduct[Vitisvinifera]	6e-102
	Cotton16_27521_01	TAIR 9 cDNA	AT5G20950.2	| Symbols: | glycosyl hydrolase family 3 protein | chr5:7107376-7111349 REVERSE	4e-111
130	Cotton16_27871_01	NCBI	gi|89357197|gb|ABD72481.1|	TCPdomain-likeproteinI[Gossypiumbarbadense]	1e-111
	Cotton16_27871_01	TAIR 9 cDNA	AT3G47620.1	| Symbols: AtTCP14 | AtTCP14 (TEOSINTE BRANCHED1, CYCLOIDEA and PCF (TCP) 14); transcription factor | chr3:17558849-17560767 FORWARD	3e-57
131	Cotton16_27915_01	NCBI	gi|61354279|gb|AAX44033.1|	(+)-delta-cadinenesynthase[Gossypiumhirsutum]	0.0
	Cotton16_27915_01	TAIR 9 cDNA	AT5G23960.1	| Symbols: ATTPS21, TPS21 | TPS21 (TERPENE SYNTHASE 21); (-)-E-beta-caryophyllene synthase/ alpha-humulene synthase | chr5:8092969-8095128 FORWARD	4e-130
132	Cotton16_28249_01	NCBI	gi|255542066|ref|XP_002512097.1|	beta-glucosidase,putative[Ricinuscommunis]	9e-109
	Cotton16_28249_01	TAIR 9 cDNA	AT1G26560.1	| Symbols: BGLU40 | BGLU40 (BETA GLUCOSIDASE 40); catalytic/ cation binding / hydrolase, hydrolyzing O-glycosyl compounds | chr1:9178378-9181835 FORWARD	1e-121
133	Cotton16_28581_01	NCBI	gi|225466067|ref|XP_002264101.1|	PREDICTED:hypotheticalprotein[Vitisvinifera]	3e-42
	Cotton16_28581_01	TAIR 9 cDNA	AT5G62360.1	| Symbols: | invertase/pectin methylesterase inhibitor family protein | chr5:25040649-25041462 FORWARD	4e-56
134	Cotton16_29158_01	NCBI	gi|2920666|gb|AAC18566.1|	2,4-DinducibleglutathioneS-transferase[Glycinemax]	2e-45
	Cotton16_29158_01	TAIR 9 cDNA	AT1G78380.1	| Symbols: ATGSTU19, GST8 | ATGSTU19 (GLUTATHIONE S-TRANSFERASE TAU 19); glutathione binding / glutathione transferase | chr1:29486413-29487906 REVERSE	2e-110
135	Cotton16_29236_01	NCBI	gi|17384016|emb|CAC87256.1|	NADPHoxidase[Nicotianatabacum]	1e-45
	Cotton16_29236_01	TAIR 9 cDNA	AT1G64060.1	| Symbols: ATRBOH F, ATRBOHF, RBOHAP108, RBOHF | ATRBOH F (ARABIDOPSIS THALIANA RESPIRATORY BURST OXIDASE PROTEIN F); NAD(P)H oxidase | chr1:23769774-23776931 FORWARD	1e-90
136	Cotton16_29509_01	NCBI	gi|255579071|ref|XP_002530384.1|	Alleneoxidecyclase4,chloroplastprecursor,putative[Ricinuscommunis]	2e-50
	Cotton16_29509_01	TAIR 9 cDNA	AT3G25770.1	| Symbols: AOC2 | AOC2 (ALLENE OXIDE CYCLASE 2); allene-oxide cyclase | chr3:9406873-9407955 FORWARD	3e-43
137	Cotton16_30944_01	NCBI	gi|147857860|emb|CAN78656.1|	hypotheticalprotein[Vitisvinifera]	2e-85
	Cotton16_30944_01	TAIR 9 cDNA	AT2G29420.1	| Symbols: ATGSTU7, GST25 | ATGSTU7 (ARABIDOPSIS THALIANA GLUTATHIONE S-TRANSFERASE TAU 7); glutathione transferase | chr2:12617936-12618899 REVERSE	7e-59
138	Cotton16_30997_01	NCBI	gi|224077732|ref|XP_002305384.1|	predictedprotein[Populustrichocarpa]	3e-53
	Cotton16_30997_01	TAIR 9 cDNA	AT3G02150.2	| Symbols: PTF1, TFPD | PTF1 (PLASTID TRANSCRIPTION FACTOR 1); transcription factor | chr3:391057-392741 FORWARD	8e-39
139	Cotton16_31086_01	NCBI	gi|33391721|gb|AAQ17461.1|	beta-D-glucosidase[Gossypiumhirsutum]	0.0
	Cotton16_31086_01	TAIR 9 cDNA	AT5G20950.1	| Symbols: | glycosyl hydrolase family 3 protein | chr5:7107376-7111349 REVERSE	0.0
140	Cotton16_31135_01	NCBI	gi|270228307|emb|CBI17117.1|	unnamedproteinproduct[Vitisvinifera]	2e-45
	Cotton16_31135_01	TAIR 9 cDNA	AT2G27920.3	| Symbols: SCPL51 | SCPL51 (SERINE CARBOXYPEPTIDASE-LIKE 51); serine-type carboxypeptidase | chr2:11885571-11889176 REVERSE	2e-63
141	Cotton16_31341_01	NCBI	gi|224103509|ref|XP_002334045.1|	predictedprotein[Populustrichocarpa]	3e-50
	Cotton16_31341_01	TAIR 9 cDNA	AT4G20820.1	| Symbols: | FAD-binding domain-containing protein | chr4:11150160-11151758 FORWARD	1e-54
142	Cotton16_31946_01	NCBI	gi|255560207|ref|XP_002521121.1|	conservedhypotheticalprotein[Ricinuscommunis]	2e-31
	Cotton16_31946_01	TAIR 9 cDNA	AT4G31130.1	| Symbols: | unknown protein | chr4:15136935-15138840 REVERSE	2e-80
143	Cotton16_32193_01	NCBI	gi|224126607|ref|XP_002319879.1|	predictedprotein[Populustrichocarpa]	3e-41
	Cotton16_32193_01	TAIR 9 cDNA	AT3G56400.1	| Symbols: WRKY70, ATWRKY70 | WRKY70; transcription factor/ transcription repressor | chr3:20908928-20910481 REVERSE	5e-35
144	Cotton16_32282_01	NCBI	gi|206584347|gb|ACI15346.1|	NACdomainproteinNAC5[Gossypiumhirsutum]	0.0
	Cotton16_32282_01	TAIR 9 cDNA	AT3G04070.1	| Symbols: anac047 | anac047 (Arabidopsis NAC domain containing protein 47); transcription factor | chr3:1061526-1063103 REVERSE	3e-97
145	Cotton16_32413_01	NCBI	gi|225460935|ref|XP_002277934.1|	PREDICTED:hypotheticalprotein[Vitisvinifera]	2e-57
	Cotton16_32413_01	TAIR 9 cDNA	AT5G55050.1	| Symbols: | GDSL-motif lipase/hydrolase family protein | chr5:22337701-22340100 FORWARD	3e-59
146	Cotton16_32569_01	NCBI	gi|259121389|gb|ACV92014.1|	WRKYtranscriptionfactor12[(PopulustomentosaxP.bolleana)xP.tomentosa]	2e-81
	Cotton16_32569_01	TAIR 9 cDNA	AT4G23810.1	| Symbols: WRKY53, ATWRKY53 | WRKY53; DNA binding / protein binding / transcription activator/ transcription factor | chr4:12392370-12393982 REVERSE	5e-53
147	Cotton16_32642_01	NCBI	gi|270243685|emb|CBI30624.1|	unnamedproteinproduct[Vitisvinifera]	2e-46
	Cotton16_32642_01	TAIR 9 cDNA	AT5G46060.1	| Symbols: | unknown protein | chr5:18681326-18682630 FORWARD	2e-54
148	Cotton16_32680_01	NCBI	gi|12539609|gb|AAG59584.1|AF229926_1	pathogen-induciblealpha-dioxygenase[Nicotianaattenuata]	2e-59
	Cotton16_32680_01	TAIR 9 cDNA	AT3G01420.1	| Symbols: ALPHA-DOX1, DOX1, DIOX1 | DOX1; lipoxygenase | chr3:159466-162837 REVERSE	7e-111
149	Cotton16_33536_01	NCBI	gi|56126414|gb|AAV76001.1|	cyclindependentkinaseinhibitor[Euphorbiaesula]	3e-42
	Cotton16_33536_01	TAIR 9 cDNA	AT2G32710.2	| Symbols: KRP4, ACK2, ICK7 | KRP4; cyclin binding / cyclin-dependent protein kinase inhibitor | chr2:13873436-13875831 FORWARD	4e-27
150	Cotton16_33727_01	NCBI	gi|206584345|gb|ACI15345.1|	NACdomainproteinNAC4[Gossypiumhirsutum]	6e-136
	Cotton16_33727_01	TAIR 9 cDNA	AT4G27410.2	| Symbols: RD26 | RD26 (RESPONSIVE TO DESICCATION 26); transcription activator/ transcription factor | chr4:13707900-13709013 REVERSE	5e-116
151	Cotton16_33959_01	NCBI	gi|255579971|ref|XP_002530820.1|	hectubiquitin-proteinligase,putative[Ricinuscommunis]	2e-127
	Cotton16_33959_01	TAIR 9 cDNA	AT4G38600.1	| Symbols: KAK, UPL3 | KAK (KAKTUS); ubiquitin-protein ligase | chr4:18041031-18049292 REVERSE	3e-170
152	Cotton16_34345_01	NCBI	gi|255552091|ref|XP_002517090.1|	proteinkinaseatmrk1,putative[Ricinuscommunis]	4e-17
	Cotton16_34345_01	TAIR 9 cDNA	AT3G22750.1	| Symbols: | protein kinase, putative | chr3:8037216-8039903 REVERSE	7e-28
153	Cotton16_34953_01	NCBI	gi|262021252|gb|ACY06905.1|	flavonoid3'-hydroxylase[Gossypiumhirsutum]	1e-111
	Cotton16_34953_01	TAIR 9 cDNA	AT5G07990.1	| Symbols: TT7, CYP75B1, D501 | TT7 (TRANSPARENT TESTA 7); flavonoid 3'-monooxygenase/ oxygen binding | chr5:2560394-2563109 FORWARD	3e-99
154	Cotton16_34981_01	NCBI	gi|255549080|ref|XP_002515596.1|	Gibberellin3-beta-dioxygenase,putative[Ricinuscommunis]	4e-46
	Cotton16_34981_01	TAIR 9 cDNA	AT4G03070.1	| Symbols: AOP1, AOP, AOP1.1 | AOP1; oxidoreductase, acting on paired donors, with incorporation or reduction of molecular oxygen, 2-oxoglutarate as one donor, and incorporation of one atom each of oxygen into both donors | chr4:1358432-1359698 FORWARD	4e-28
155	Cotton16_35683_01	NCBI	gi|262021252|gb|ACY06905.1|	flavonoid3'-hydroxylase[Gossypiumhirsutum]	2e-98
	Cotton16_35683_01	TAIR 9 cDNA	AT5G07990.1	| Symbols: TT7, CYP75B1, D501 | TT7 (TRANSPARENT TESTA 7); flavonoid 3'-monooxygenase/ oxygen binding | chr5:2560394-2563109 FORWARD	4e-87
156	Cotton16_35703_02	NCBI	gi|255581753|ref|XP_002531678.1|	adenosinekinase,putative[Ricinuscommunis]	7e-27
	Cotton16_35703_02	TAIR 9 cDNA	AT5G03300.1	| Symbols: ADK2 | ADK2 (ADENOSINE KINASE 2); adenosine kinase/ copper ion binding / kinase | chr5:796442-799176 FORWARD	2e-49
157	Cotton16_35770_01	NCBI	gi|259121411|gb|ACV92025.1|	WRKYtranscriptionfactor23[(PopulustomentosaxP.bolleana)xP.tomentosa]	9e-59
	Cotton16_35770_01	TAIR 9 cDNA	AT4G01250.1	| Symbols: WRKY22, AtWRKY22 | WRKY22; transcription factor | chr4:522604-524216 REVERSE	3e-54
158	Cotton16_35795_01	NCBI	gi|270242882|emb|CBI29822.1|	unnamedproteinproduct[Vitisvinifera]	0.0
	Cotton16_35795_01	TAIR 9 cDNA	AT2G41680.1	| Symbols: NTRC | NTRC (NADPH-DEPENDENT THIOREDOXIN REDUCTASE C); thioredoxin-disulfide reductase | chr2:17376155-17379055 REVERSE	0.0
159	Cotton16_36133_02	NCBI	gi|255555211|ref|XP_002518642.1|	conservedhypotheticalprotein[Ricinuscommunis]	6e-40
	Cotton16_36133_02	TAIR 9 cDNA	AT2G14910.1	| Symbols: | unknown protein | chr2:6406476-6409152 REVERSE	1e-38
160	Cotton16_36466_02	NCBI	gi|270240795|emb|CBI28024.1|	unnamedproteinproduct[Vitisvinifera]	1e-52
	Cotton16_36466_02	TAIR 9 cDNA	AT4G28910.2	| Symbols: | LOCATED IN: cellular_component unknown; EXPRESSED IN: 23 plant structures; EXPRESSED DURING: 13 growth stages; CONTAINS InterPro DOMAIN/s: Protein of unknown function DUF1675 (InterPro:IPR012463); BEST Arabidopsis thaliana protein match is: nuclear transport factor 2 (NTF2) family protein / RNA recognition motif (RRM)-containing protein (TAIR:AT3G07250.1); Has 223 Blast hits to 204 p…	3e-44
161	Cotton16_36501_01	NCBI	gi|74273631|gb|ABA01483.1|	gibberellin3-hydroxylase1[Gossypiumhirsutum]	1e-113
	Cotton16_36501_01	TAIR 9 cDNA	AT4G22880.1	| Symbols: LDOX, TDS4, TT18, ANS | LDOX (LEUCOANTHOCYANIDIN DIOXYGENASE); leucocyanidin oxygenase | chr4:12004768-12006209 REVERSE	5e-102
162	Cotton16_36903_02	NCBI	gi|255543106|ref|XP_002512616.1|	interferon-inducedGTP-bindingproteinmx,putative[Ricinuscommunis]	2e-11
	Cotton16_36903_02	TAIR 9 cDNA	AT1G60545.1	| Symbols: | other RNA | chr1:22302492-22305156 FORWARD	1e-22
163	Cotton16_38183_01	NCBI	gi|224146691|ref|XP_002326100.1|	predictedprotein[Populustrichocarpa]	4e-66
	Cotton16_38183_01	TAIR 9 cDNA	AT4G03230.1	| Symbols: | ATP binding / kinase/ protein kinase/ protein serine/threonine kinase/ protein tyrosine kinase/ sugar binding | chr4:1419278-1422804 REVERSE	1e-66
164	Cotton16_40099_01	NCBI	gi|229597364|gb|ACQ82802.1|	vacuolarinvertase[Gossypiumhirsutum]	1e-67
	Cotton16_40099_01	TAIR 9 cDNA	AT1G12240.1	| Symbols: ATBETAFRUCT4, VAC-INV | ATBETAFRUCT4; beta-fructofuranosidase/ hydrolase, hydrolyzing O-glycosyl compounds | chr1:4153652-4157644 FORWARD	5e-45
165	Cotton16_40653_01	NCBI	-	-	-
	Cotton16_40653_01	TAIR 9 cDNA	AT1G76030.1	| Symbols: | vacuolar ATP synthase subunit B / V-ATPase B subunit / vacuolar proton pump B subunit / V-ATPase 57 kDa subunit | chr1:28533798-28537194 FORWARD	0.28
166	Cotton16_40680_01	NCBI	gi|255639541|gb|ACU20065.1|	unknown[Glycinemax]	3e-64
	Cotton16_40680_01	TAIR 9 cDNA	AT1G66230.1	| Symbols: MYB20, AtMYB20 | MYB20 (myb domain protein 20); DNA binding / transcription factor | chr1:24677154-24678415 FORWARD	2e-77
167	Cotton16_41132_01	NCBI	gi|224142717|ref|XP_002324701.1|	predictedprotein[Populustrichocarpa]	1e-55
	Cotton16_41132_01	TAIR 9 cDNA	AT1G07390.2	| Symbols: AtRLP1 | protein binding | chr1:2269893-2274820 FORWARD	3e-47
168	Cotton16_41254_01	NCBI	-	-	-
	Cotton16_41254_01	TAIR 9 cDNA	AT1G60410.1	| Symbols: | F-box family protein | chr1:22258982-22260715 FORWARD	1.6
169	Cotton16_41328_01	NCBI	gi|119657105|gb|ABL86677.1|	GLP3[Gossypiumbarbadense]	3e-56
	Cotton16_41328_01	TAIR 9 cDNA	AT1G72610.1	| Symbols: GLP1, ATGER1, GER1 | GER1 (GERMIN-LIKE PROTEIN 1); oxalate oxidase | chr1:27339114-27340044 REVERSE	4e-39
170	Cotton16_41366_01	NCBI	gi|255575237|ref|XP_002528522.1|	disulfideoxidoreductase,putative[Ricinuscommunis]	1e-85
	Cotton16_41366_01	TAIR 9 cDNA	AT2G17420.1	| Symbols: NTRA, ATNTRA, NTR2 | NTRA (NADPH-DEPENDENT THIOREDOXIN REDUCTASE A); thioredoxin-disulfide reductase | chr2:7564345-7566539 FORWARD	9e-98
171	Cotton16_42946_01	NCBI	gi|255581663|ref|XP_002531635.1|	alpha-glucosidase,putative[Ricinuscommunis]	2e-47
	Cotton16_42946_01	TAIR 9 cDNA	AT1G68560.1	| Symbols: ATXYL1, XYL1 | XYL1 (ALPHA-XYLOSIDASE 1); alpha-N-arabinofuranosidase/ hydrolase, hydrolyzing O-glycosyl compounds / xylan 1,4-beta-xylosidase | chr1:25734182-25738002 REVERSE	2e-43
172	Cotton16_43334_01	NCBI	gi|74273639|gb|ABA01487.1|	flavin-containingmonooxygenasefamilyproteinFMO2[Gossypiumhirsutum]	2e-40
	Cotton16_43334_01	TAIR 9 cDNA	AT1G63370.1	| Symbols: | flavin-containing monooxygenase family protein / FMO family protein | chr1:23503205-23505358 REVERSE	3e-13
173	Cotton16_44884_01	NCBI	-	-	-
	Cotton16_44884_01	TAIR 9 cDNA	AT2G09870.1	| Symbols: | transposable element gene | chr2:3733172-3738079 FORWARD	0.041
174	Cotton16_45287_01	NCBI	gi|225440558|ref|XP_002276375.1|	PREDICTED:hypotheticalprotein[Vitisvinifera]	9e-46
	Cotton16_45287_01	TAIR 9 cDNA	AT3G55730.1	| Symbols: MYB109, AtMYB109 | MYB109 (myb domain protein 109); DNA binding / transcription factor | chr3:20681904-20684053 REVERSE	6e-62
175	Cotton16_46071_01	NCBI	gi|270251695|emb|CBI35066.1|	unnamedproteinproduct[Vitisvinifera]	8e-29
	Cotton16_46071_01	TAIR 9 cDNA	AT5G07040.1	| Symbols: | zinc finger (C3HC4-type RING finger) family protein | chr5:2190344-2190823 FORWARD	1e-28
176	Cotton16_46305_01	NCBI	gi|224112215|ref|XP_002316122.1|	predictedprotein[Populustrichocarpa]	3e-54
	Cotton16_46305_01	TAIR 9 cDNA	AT3G01140.1	| Symbols: MYB106, AtMYB106 | MYB106 (myb domain protein 106); DNA binding / transcription factor | chr3:46396-48296 REVERSE	3e-79
177	Cotton16_47872_01	NCBI	gi|224138356|ref|XP_002326582.1|	predictedprotein[Populustrichocarpa]	7e-14
	Cotton16_47872_01	TAIR 9 cDNA	AT1G22015.1	| Symbols: DD46 | DD46; galactosyltransferase/ transferase, transferring hexosyl groups | chr1:7751002-7753519 REVERSE	0.20
178	Cotton16_48366_01	NCBI	gi|255542330|ref|XP_002512228.1|	ATPbindingprotein,putative[Ricinuscommunis]	5e-127
	Cotton16_48366_01	TAIR 9 cDNA	AT5G28290.1	| Symbols: ATNEK3 | ATNEK3 (NIMA-RELATED KINASE3); ATP binding / kinase/ protein kinase/ protein serine/threonine kinase | chr5:10278691-10282614 REVERSE	8e-148
179	Cotton16_49699_01	NCBI	gi|224128073|ref|XP_002320237.1|	catecholo-methyltransferaserelated[Populustrichocarpa]	1e-30
	Cotton16_49699_01	TAIR 9 cDNA	AT5G54160.1	| Symbols: ATOMT1, OMT1 | ATOMT1 (O-METHYLTRANSFERASE 1); caffeate O-methyltransferase/ myricetin 3'-O-methyltransferase/ quercetin 3-O-methyltransferase | chr5:21981996-21984363 FORWARD	4e-23
180	Cotton16_49946_01	NCBI	gi|270258373|emb|CBI40407.1|	unnamedproteinproduct[Vitisvinifera]	4e-46
	Cotton16_49946_01	TAIR 9 cDNA	AT1G78380.1	| Symbols: ATGSTU19, GST8 | ATGSTU19 (GLUTATHIONE S-TRANSFERASE TAU 19); glutathione binding / glutathione transferase | chr1:29486413-29487906 REVERSE	3e-106
181	Cotton16_50466_01	NCBI	gi|33391721|gb|AAQ17461.1|	beta-D-glucosidase[Gossypiumhirsutum]	2e-13
	Cotton16_50466_01	TAIR 9 cDNA	AT5G20940.1	| Symbols: | glycosyl hydrolase family 3 protein | chr5:7103927-7106701 REVERSE	3e-14
182	Cotton16_51625_01	NCBI	gi|255576607|ref|XP_002529194.1|	(S)-2-hydroxy-acidoxidase,putative[Ricinuscommunis]	3e-25
	Cotton16_51625_01	TAIR 9 cDNA	AT3G14130.1	| Symbols: | (S)-2-hydroxy-acid oxidase, peroxisomal, putative / glycolate oxidase, putative / short chain alpha-hydroxy acid oxidase, putative | chr3:4685646-4688309 REVERSE	1e-32
183	Cotton16_51829_01	NCBI	gi|225451489|ref|XP_002274387.1|	PREDICTED:hypotheticalprotein[Vitisvinifera]	2e-58
	Cotton16_51829_01	TAIR 9 cDNA	AT5G13080.1	| Symbols: WRKY75, ATWRKY75 | WRKY75; transcription factor | chr5:4149740-4151150 REVERSE	4e-55
184	Cotton16_52501_01	NCBI	gi|238507618|ref|XP_002385010.1|	conservedhypotheticalprotein[AspergillusflavusNRRL3357]	1.6
	Cotton16_52501_01	TAIR 9 cDNA	AT5G56430.1	| Symbols: | F-box family protein | chr5:22853323-22854575 REVERSE	0.41
185	Cotton16_52540_01	NCBI	gi|224053993|ref|XP_002298075.1|	predictedprotein[Populustrichocarpa]	2e-55
	Cotton16_52540_01	TAIR 9 cDNA	AT4G22980.1	| Symbols: | FUNCTIONS IN: molecular_function unknown; INVOLVED IN: biological_process unknown; LOCATED IN: chloroplast; EXPRESSED IN: 13 plant structures; EXPRESSED DURING: 9 growth stages; BEST Arabidopsis thaliana protein match is: catalytic/ pyridoxal phosphate binding (TAIR:AT5G51920.1); Has 294 Blast hits to 268 proteins in 91 species: Archae - 4; Bacteria - 15; Metazoa - 79; Fungi - 66; Pl…	9e-36
186	Cotton16_53663_01	NCBI	gi|225469218|ref|XP_002264031.1|	PREDICTED:hypotheticalprotein[Vitisvinifera]	7e-25
	Cotton16_53663_01	TAIR 9 cDNA	AT5G10560.1	| Symbols: | glycosyl hydrolase family 3 protein | chr5:3336255-3339366 REVERSE	1e-33
187	Cotton16_54258_01	NCBI	gi|6856103|gb|AAF29773.1|	glutathioneS-transferase[Gossypiumhirsutum]	1e-31
	Cotton16_54258_01	TAIR 9 cDNA	AT1G10360.1	| Symbols: ATGSTU18, GST29 | ATGSTU18 (GLUTATHIONE S-TRANSFERASE TAU 18); glutathione transferase | chr1:3395558-3396849 REVERSE	1e-42
188	Cotton16_54286_01	NCBI	gi|255574605|ref|XP_002528213.1|	cytochromeCoxidasepolypeptidevib,putative[Ricinuscommunis]	3e-28
	Cotton16_54286_01	TAIR 9 cDNA	AT5G57815.1	| Symbols: | cytochrome c oxidase subunit 6b, putative | chr5:23426668-23427856 FORWARD	3e-42
189	Cotton16_54416_01	NCBI	gi|89357199|gb|ABD72482.1|	MRP-likeABCtransporterprotein[Gossypiumbarbadense]	7e-105
	Cotton16_54416_01	TAIR 9 cDNA	AT3G13080.1	| Symbols: ATMRP3, MRP3 | ATMRP3; ATPase, coupled to transmembrane movement of substances / chlorophyll catabolite transporter/ glutathione S-conjugate-exporting ATPase | chr3:4195786-4201265 REVERSE	1e-110
190	Cotton16_55133_01	NCBI	gi|225458452|ref|XP_002282085.1|	PREDICTED:hypotheticalprotein[Vitisvinifera]	4e-30
	Cotton16_55133_01	TAIR 9 cDNA	AT4G31940.1	| Symbols: CYP82C4 | CYP82C4; electron carrier/ heme binding / iron ion binding / monooxygenase/ oxygen binding | chr4:15451988-15454160 FORWARD	3e-35
191	Cotton16_56204_01	NCBI	gi|255549080|ref|XP_002515596.1|	Gibberellin3-beta-dioxygenase,putative[Ricinuscommunis]	3e-27
	Cotton16_56204_01	TAIR 9 cDNA	AT1G52820.1	| Symbols: | 2-oxoglutarate-dependent dioxygenase, putative | chr1:19669183-19670427 FORWARD	1e-35
192	Cotton16_56341_01	NCBI	gi|270250576|emb|CBI33755.1|	unnamedproteinproduct[Vitisvinifera]	4e-50
	Cotton16_56341_01	TAIR 9 cDNA	AT4G37360.1	| Symbols: CYP81D2 | CYP81D2; electron carrier/ heme binding / iron ion binding / monooxygenase/ oxygen binding | chr4:17567124-17568858 REVERSE	8e-59
193	Cotton16_56763_01	NCBI	gi|256734165|gb|EEU47512.1|	hypotheticalproteinNECHADRAFT_36628[NectriahaematococcampVI77-13-4]	7.7
	Cotton16_56763_01	TAIR 9 cDNA	AT5G15780.1	| Symbols: | pollen Ole e 1 allergen and extensin family protein | chr5:5144727-5146403 REVERSE	0.093
194	Cotton16_58579_01	NCBI	gi|158521494|ref|YP_001529364.1|	hypotheticalproteinDole_1483[DesulfococcusoleovoransHxd3]	0.24
	Cotton16_58579_01	TAIR 9 cDNA	AT4G35110.4	| Symbols: | FUNCTIONS IN: molecular_function unknown; INVOLVED IN: biological_process unknown; LOCATED IN: cellular_component unknown; EXPRESSED IN: 15 plant structures; EXPRESSED DURING: 10 growth stages; CONTAINS InterPro DOMAIN/s: Phospholipase-like, arabidopsis (InterPro:IPR007942); BEST Arabidopsis thaliana protein match is: unknown protein (TAIR:AT2G16900.1); Has 491 Blast hits to 408 prot…	0.23
195	Cotton16_60874_01	NCBI	gi|224117462|ref|XP_002317580.1|	predictedprotein[Populustrichocarpa]	5e-46
	Cotton16_60874_01	TAIR 9 cDNA	AT3G20560.1	| Symbols: ATPDIL5-3, PDI12, ATPDI12 | ATPDIL5-3 (PDI-LIKE 5-3); protein disulfide isomerase | chr3:7182035-7186567 FORWARD	2e-48
196	Cotton16_61776_01	NCBI	gi|255563262|ref|XP_002522634.1|	conservedhypotheticalprotein[Ricinuscommunis]	4e-06
	Cotton16_61776_01	TAIR 9 cDNA	AT2G05580.1	| Symbols: | unknown protein | chr2:2055549-2056700 FORWARD	2e-06
197	Cotton16_62142_01	NCBI	gi|259121397|gb|ACV92018.1|	WRKYtranscriptionfactor16[(PopulustomentosaxP.bolleana)xP.tomentosa]	7e-49
	Cotton16_62142_01	TAIR 9 cDNA	AT5G64810.1	| Symbols: WRKY51, ATWRKY51 | WRKY51; transcription factor | chr5:25908413-25909803 FORWARD	1e-39
198	Cotton16_62157_01	NCBI	gi|224130360|ref|XP_002328589.1|	predictedprotein[Populustrichocarpa]	5e-42
	Cotton16_62157_01	TAIR 9 cDNA	AT3G16850.1	| Symbols: | glycoside hydrolase family 28 protein / polygalacturonase (pectinase) family protein | chr3:5748570-5751297 FORWARD	4e-41
199	Cotton16_00076_06	TAIR 9 cDNA	AT1G53910.3	| Symbols: RAP2.12 | RAP2.12; DNA binding / transcription factor | chr1:20135112-20136970 FORWARD	2e-66
	Cotton16_00076_06	NCBI	gi|87201358|gb|AAX07458.2|	ethylene-responsiveelementbindingproteinERF2[Gossypiumhirsutum]	0.0
200	Cotton16_00091_04	TAIR 9 cDNA	AT5G15410.1	| Symbols: DND1, ATCNGC2, CNGC2 | DND1 (DEFENSE NO DEATH 1); calcium channel/ calmodulin binding / cation channel/ cyclic nucleotide binding / intracellular cAMP activated cation channel/ intracellular cyclic nucleotide activated cation channel/ inward rectifier potassium channel | chr5:5003307-5006900 REVERSE	0.0
	Cotton16_00091_04	NCBI	gi|60459560|gb|AAX18166.2|	CNGC2[Gossypiumhirsutum]	0.0
201	Cotton16_00153_02	TAIR 9 cDNA	AT5G62610.1	| Symbols: | basic helix-loop-helix (bHLH) family protein | chr5:25132899-25134788 REVERSE	5e-70
	Cotton16_00153_02	NCBI	gi|55419646|gb|AAV51936.1|	bHLHtranscriptionfactor[Gossypiumhirsutum]	4e-116
202	Cotton16_00280_02	TAIR 9 cDNA	AT5G44080.1	| Symbols: | bZIP transcription factor family protein | chr5:17738652-17739873 REVERSE	2e-29
	Cotton16_00280_02	NCBI	gi|151303119|gb|ABR92762.1|	transcriptionfactorTF3[Gossypiumhirsutum]	3e-88
203	Cotton16_00312_02	TAIR 9 cDNA	AT1G10370.1	| Symbols: GST30, ATGSTU17, GST30B, ERD9 | ERD9 (EARLY-RESPONSIVE TO DEHYDRATION 9); glutathione transferase | chr1:3397081-3398358 REVERSE	5e-60
	Cotton16_00312_02	NCBI	gi|225424859|ref|XP_002273830.1|	PREDICTED:hypotheticalproteinisoform1[Vitisvinifera]	7e-66
204	Cotton16_00894_02	TAIR 9 cDNA	AT2G38470.1	| Symbols: WRKY33, ATWRKY33 | WRKY33; transcription factor | chr2:16108361-16110766 FORWARD	2e-129
	Cotton16_00894_02	NCBI	gi|224140533|ref|XP_002323637.1|	predictedprotein[Populustrichocarpa]	1e-139
205	Cotton16_01510_01	TAIR 9 cDNA	AT1G08810.1	| Symbols: MYB60, AtMYB60 | MYB60 (myb domain protein 60); DNA binding / transcription factor | chr1:2819065-2820395 REVERSE	4e-93
	Cotton16_01510_01	NCBI	gi|224126013|ref|XP_002319734.1|	predictedprotein[Populustrichocarpa]	2e-87
206	Cotton16_01606_02	TAIR 9 cDNA	AT2G37630.1	| Symbols: ATPHAN, AS1, ATMYB91, MYB91 | AS1 (ASYMMETRIC LEAVES 1); DNA binding / protein homodimerization/ transcription factor | chr2:15781615-15783433 REVERSE	6e-132
	Cotton16_01606_02	NCBI	gi|225440368|ref|XP_002266427.1|	PREDICTED:hypotheticalprotein[Vitisvinifera]	2e-136
207	Cotton16_02754_01	TAIR 9 cDNA	AT4G25480.1	| Symbols: DREB1A, CBF3, ATCBF3 | DREB1A (DEHYDRATION RESPONSE ELEMENT B1A); DNA binding / transcription activator/ transcription factor | chr4:13018214-13019121 REVERSE	3e-51
	Cotton16_02754_01	NCBI	gi|37993864|gb|AAP83936.3|	putativedehydrationresponsiveelementbindingproteinGhDREB1A[Gossypiumhirsutum]	8e-110
208	Cotton16_03057_01	TAIR 9 cDNA	AT1G22640.1	| Symbols: ATMYB3, MYB3 | MYB3 (MYB DOMAIN PROTEIN 3); DNA binding / transcription factor | chr1:8006195-8007428 FORWARD	6e-67
	Cotton16_03057_01	NCBI	gi|224130580|ref|XP_002320876.1|	predictedprotein[Populustrichocarpa]	2e-64
209	Cotton16_03273_01	TAIR 9 cDNA	AT1G50640.1	| Symbols: ERF3, ATERF3 | ERF3 (ETHYLENE RESPONSIVE ELEMENT BINDING FACTOR 3); DNA binding / protein binding / transcription factor/ transcription repressor | chr1:18757148-18758433 REVERSE	2e-38
	Cotton16_03273_01	NCBI	gi|73761695|gb|AAZ83347.1|	ethylene-responsiveelement-bindingfactor[Gossypiumhirsutum]	3e-92
210	Cotton16_04072_01	TAIR 9 cDNA	AT4G18960.1	| Symbols: AG | AG (AGAMOUS); DNA binding / transcription factor | chr4:10382856-10388539 FORWARD	2e-94
	Cotton16_04072_01	NCBI	gi|122938393|gb|ABM69042.1|	MADS-boxproteinMADS4[Gossypiumhirsutum]	3e-117
211	Cotton16_04551_01	TAIR 9 cDNA	AT1G80840.1	| Symbols: WRKY40, ATWRKY40 | WRKY40; transcription factor | chr1:30383691-30385499 FORWARD	1e-73
	Cotton16_04551_01	NCBI	gi|224072727|ref|XP_002303852.1|	predictedprotein[Populustrichocarpa]	2e-90
212	Cotton16_04753_01	TAIR 9 cDNA	AT3G27010.1	| Symbols: AT-TCP20, PCF1, TCP20 | AT-TCP20; transcription factor | chr3:9957376-9958898 REVERSE	2e-60
	Cotton16_04753_01	NCBI	gi|225451501|ref|XP_002271949.1|	PREDICTED:hypotheticalprotein[Vitisvinifera]	3e-103
213	Cotton16_05052_01	TAIR 9 cDNA	AT3G09270.1	| Symbols: ATGSTU8 | ATGSTU8 (GLUTATHIONE S-TRANSFERASE TAU 8); glutathione transferase | chr3:2848289-2849289 REVERSE	3e-79
	Cotton16_05052_01	NCBI	gi|195973264|gb|ABW69659.2|	glutathioneS-transferase[Gossypiumhirsutum]	4e-127
214	Cotton16_05555_01	TAIR 9 cDNA	AT3G16770.1	| Symbols: RAP2.3, ATEBP, ERF72 | ATEBP (ETHYLENE-RESPONSIVE ELEMENT BINDING PROTEIN); DNA binding / protein binding / transcription activator/ transcription factor | chr3:5705662-5707023 FORWARD	1e-37
	Cotton16_05555_01	NCBI	gi|62131149|gb|AAX68526.1|	putativeethyleneresponsiveelementbindingprotein3[Gossypiumhirsutum]	4e-142
215	Cotton16_05926_01	TAIR 9 cDNA	AT2G45685.1	| Symbols: | other RNA | chr2:18820691-18822184 FORWARD	3e-66
	Cotton16_05926_01	NCBI	gi|225453863|ref|XP_002272896.1|	PREDICTED:hypotheticalprotein[Vitisvinifera]	3e-89
216	Cotton16_06300_01	TAIR 9 cDNA	AT1G46768.1	| Symbols: RAP2.1 | RAP2.1 (related to AP2 1); DNA binding / transcription factor | chr1:17265701-17266536 REVERSE	4e-42
	Cotton16_06300_01	NCBI	gi|33324520|gb|AAQ08000.1|	dehydrationresponsiveelementbindingprotein[Gossypiumhirsutum]	3e-72
217	Cotton16_07236_01	TAIR 9 cDNA	AT2G47260.1	| Symbols: WRKY23, ATWRKY23 | WRKY23; transcription factor | chr2:19404820-19407084 REVERSE	4e-57
	Cotton16_07236_01	NCBI	gi|255548389|ref|XP_002515251.1|	WRKYtranscriptionfactor,putative[Ricinuscommunis]	5e-62
218	Cotton16_07319_01	TAIR 9 cDNA	AT4G37260.1	| Symbols: MYB73, ATMYB73 | MYB73 (MYB DOMAIN PROTEIN 73); DNA binding / transcription factor | chr4:17540490-17541799 FORWARD	7e-88
	Cotton16_07319_01	NCBI	gi|146217447|gb|ABQ10816.1|	putativeR2R3-Mybtranscriptionfactor[Citrussinensis]	6e-91
219	Cotton16_07751_01	TAIR 9 cDNA	AT5G18270.2	| Symbols: ANAC087 | ANAC087; transcription factor | chr5:6040919-6042938 REVERSE	4e-103
	Cotton16_07751_01	NCBI	gi|206584341|gb|ACI15343.1|	NACdomainproteinNAC6[Gossypiumhirsutum]	1e-116
220	Cotton16_07914_01	TAIR 9 cDNA	AT5G13080.1	| Symbols: WRKY75, ATWRKY75 | WRKY75; transcription factor | chr5:4149740-4151150 REVERSE	6e-52
	Cotton16_07914_01	NCBI	gi|225451489|ref|XP_002274387.1|	PREDICTED:hypotheticalprotein[Vitisvinifera]	5e-51
221	Cotton16_08207_01	TAIR 9 cDNA	AT2G01570.1	| Symbols: RGA1, RGA | RGA1 (REPRESSOR OF GA1-3 1); protein binding / transcription factor | chr2:255249-257550 REVERSE	0.0
	Cotton16_08207_01	NCBI	gi|109156718|gb|ABG26370.1|	DELLAproteinGAI[Gossypiumbarbadense]	0.0
222	Cotton16_09499_01	TAIR 9 cDNA	AT4G38620.1	| Symbols: ATMYB4, MYB4 | MYB4; DNA binding / transcription factor | chr4:18053551-18054999 FORWARD	7e-95
	Cotton16_09499_01	NCBI	gi|13346194|gb|AAK19619.1|AF336286_1	GHMYB9[Gossypiumhirsutum]	7e-46
223	Cotton16_10157_01	TAIR 9 cDNA	AT4G37260.1	| Symbols: MYB73, ATMYB73 | MYB73 (MYB DOMAIN PROTEIN 73); DNA binding / transcription factor | chr4:17540490-17541799 FORWARD	3e-70
	Cotton16_10157_01	NCBI	gi|224136836|ref|XP_002326957.1|	predictedprotein[Populustrichocarpa]	1e-86
224	Cotton16_10459_01	TAIR 9 cDNA	AT3G13540.1	| Symbols: ATMYB5 | ATMYB5 (MYB DOMAIN PROTEIN 5); DNA binding / transcription factor | chr3:4420173-4421701 FORWARD	1e-62
	Cotton16_10459_01	NCBI	gi|224130580|ref|XP_002320876.1|	predictedprotein[Populustrichocarpa]	3e-83
225	Cotton16_10655_01	TAIR 9 cDNA	AT2G44745.1	| Symbols: | WRKY family transcription factor | chr2:18447273-18449009 REVERSE	7e-63
	Cotton16_10655_01	NCBI	gi|225453346|ref|XP_002270527.1|	PREDICTED:hypotheticalprotein[Vitisvinifera]	5e-79
226	Cotton16_12010_01	TAIR 9 cDNA	AT5G52020.1	| Symbols: | AP2 domain-containing protein | chr5:21123958-21124948 REVERSE	3e-39
	Cotton16_12010_01	NCBI	gi|78499709|gb|ABB45861.1|	DRE-bindingprotein3b[Gossypiumhirsutum]	1e-105
227	Cotton16_12721_01	TAIR 9 cDNA	AT1G69310.2	| Symbols: WRKY57, ATWRKY57 | WRKY57; transcription factor | chr1:26054308-26058035 REVERSE	3e-59
	Cotton16_12721_01	NCBI	gi|270240035|emb|CBI27268.1|	unnamedproteinproduct[Vitisvinifera]	2e-72
228	Cotton16_13061_01	TAIR 9 cDNA	AT1G25340.1	| Symbols: MYB116, AtMYB116 | MYB116 (myb domain protein 116); DNA binding / transcription factor | chr1:8885081-8886398 FORWARD	4e-74
	Cotton16_13061_01	NCBI	gi|225455958|ref|XP_002276526.1|	PREDICTED:hypotheticalprotein[Vitisvinifera]	3e-74
229	Cotton16_14209_01	TAIR 9 cDNA	AT3G18550.2	| Symbols: BRC1, TCP18, ATTCP18 | BRC1 (BRANCHED 1); transcription factor | chr3:6383769-6385604 FORWARD	1e-21
	Cotton16_14209_01	NCBI	gi|270226677|emb|CBI15411.1|	unnamedproteinproduct[Vitisvinifera]	2e-31
230	Cotton16_14927_01	TAIR 9 cDNA	AT2G38250.1	| Symbols: | DNA-binding protein-related | chr2:16018357-16019500 FORWARD	1e-13
	Cotton16_14927_01	NCBI	gi|151303117|gb|ABR92761.1|	transcriptionfactorTF2[Gossypiumhirsutum]	3e-47
231	Cotton16_17483_01	TAIR 9 cDNA	AT1G09770.1	| Symbols: ATCDC5, CDC5, ATMYBCDC5 | ATCDC5 (ARABIDOPSIS THALIANA CELL DIVISION CYCLE 5); DNA binding / transcription factor | chr1:3161841-3165360 FORWARD	3e-114
	Cotton16_17483_01	NCBI	gi|255675352|dbj|BAF14435.2|	Os04g0348300[OryzasativaJaponicaGroup]	4e-22
232	Cotton16_17620_01	TAIR 9 cDNA	AT5G57620.1	| Symbols: MYB36, AtMYB36 | MYB36 (myb domain protein 36); DNA binding / transcription factor | chr5:23334817-23336566 FORWARD	1e-92
	Cotton16_17620_01	NCBI	gi|225446136|ref|XP_002270766.1|	PREDICTED:hypotheticalprotein[Vitisvinifera]	2e-92
233	Cotton16_18393_01	TAIR 9 cDNA	AT2G24570.1	| Symbols: WRKY17, ATWRKY17 | WRKY17; calmodulin binding / transcription factor | chr2:10437398-10439298 REVERSE	4e-102
	Cotton16_18393_01	NCBI	gi|255548594|ref|XP_002515353.1|	WRKYtranscriptionfactor,putative[Ricinuscommunis]	1e-106
234	Cotton16_19506_01	TAIR 9 cDNA	AT4G01680.3	| Symbols: MYB55 | MYB55 (myb domain protein 55); DNA binding / transcription factor | chr4:716021-717415 REVERSE	2e-89
	Cotton16_19506_01	NCBI	gi|225437752|ref|XP_002281027.1|		2e-82
235	Cotton16_21697_01	TAIR 9 cDNA	AT5G56270.1	| Symbols: WRKY2, ATWRKY2 | WRKY2; transcription factor | chr5:22779693-22783268 FORWARD	1e-71
	Cotton16_21697_01	NCBI	gi|224061671|ref|XP_002300596.1|	predictedprotein[Populustrichocarpa]	4e-103
236	Cotton16_22287_01	TAIR 9 cDNA	AT1G69690.1	| Symbols: | TCP family transcription factor, putative | chr1:26216224-26217851 FORWARD	3e-43
	Cotton16_22287_01	NCBI	gi|255562800|ref|XP_002522405.1|	hypotheticalproteinRCOM_0835810[Ricinuscommunis]	7e-55
237	Cotton16_22999_01	TAIR 9 cDNA	AT4G22070.1	| Symbols: WRKY31, ATWRKY31 | WRKY31; transcription factor | chr4:11691378-11694392 REVERSE	2e-81
	Cotton16_22999_01	NCBI	gi|255554813|ref|XP_002518444.1|	WRKYtranscriptionfactor,putative[Ricinuscommunis]	1e-83
238	Cotton16_23119_01	TAIR 9 cDNA	AT4G21440.1	| Symbols: ATMYB102, ATM4 | ATMYB102 (ARABIDOPSIS MYB-LIKE 102); DNA binding / transcription factor | chr4:11418246-11419760 REVERSE	8e-68
	Cotton16_23119_01	NCBI	gi|225461291|ref|XP_002281638.1|	PREDICTED:hypotheticalprotein[Vitisvinifera]	4e-59
239	Cotton16_24619_01	TAIR 9 cDNA	AT4G17500.1	| Symbols: ATERF-1 | ATERF-1 (ETHYLENE RESPONSIVE ELEMENT BINDING FACTOR 1); DNA binding / transcription activator/ transcription factor | chr4:9759325-9760340 FORWARD	2e-63
	Cotton16_24619_01	NCBI	gi|151301818|gb|ABN50365.2|	ethyleneresponsiveelementbindingprotein1[Gossypiumbarbadense]	2e-113
240	Cotton16_24698_01	TAIR 9 cDNA	AT2G30590.1	| Symbols: WRKY21 | WRKY21; calmodulin binding / transcription factor | chr2:13033476-13035593 FORWARD	3e-86
	Cotton16_24698_01	NCBI	gi|224082746|ref|XP_002306823.1|	predictedprotein[Populustrichocarpa]	2e-34
241	Cotton16_25108_02	TAIR 9 cDNA	AT1G62300.1	| Symbols: WRKY6, ATWRKY6 | WRKY6; transcription factor | chr1:23016683-23019279 REVERSE	2e-71
	Cotton16_25108_02	NCBI	gi|255554813|ref|XP_002518444.1|	WRKYtranscriptionfactor,putative[Ricinuscommunis]	3e-76
242	Cotton16_25390_01	TAIR 9 cDNA	AT1G01720.1	| Symbols: ATAF1, ANAC002 | ATAF1; transcription activator/ transcription factor | chr1:268330-269819 FORWARD	2e-133
	Cotton16_25390_01	NCBI	gi|206584339|gb|ACI15342.1|	NACdomainproteinNAC2[Gossypiumhirsutum]	2e-85
243	Cotton16_25607_01	TAIR 9 cDNA	AT4G22070.1	| Symbols: WRKY31, ATWRKY31 | WRKY31; transcription factor | chr4:11691378-11694392 REVERSE	4e-90
	Cotton16_25607_01	NCBI	gi|255554813|ref|XP_002518444.1|	WRKYtranscriptionfactor,putative[Ricinuscommunis]	2e-136
244	Cotton16_25648_01	TAIR 9 cDNA	AT1G01720.1	| Symbols: ATAF1, ANAC002 | ATAF1; transcription activator/ transcription factor | chr1:268330-269819 FORWARD	8e-112
	Cotton16_25648_01	NCBI	gi|206584343|gb|ACI15344.1|	NACdomainproteinNAC3[Gossypiumhirsutum]	5e-83
245	Cotton16_26413_01	TAIR 9 cDNA	AT2G29420.1	| Symbols: ATGSTU7, GST25 | ATGSTU7 (ARABIDOPSIS THALIANA GLUTATHIONE S-TRANSFERASE TAU 7); glutathione transferase | chr2:12617936-12618899 REVERSE	2e-77
	Cotton16_26413_01	NCBI	gi|255558898|ref|XP_002520472.1|	glutathiones-transferase,putative[Ricinuscommunis]	1e-44
246	Cotton16_26544_01	TAIR 9 cDNA	AT4G01680.3	| Symbols: MYB55 | MYB55 (myb domain protein 55); DNA binding / transcription factor | chr4:716021-717415 REVERSE	2e-89
	Cotton16_26544_01	NCBI	gi|224130802|ref|XP_002320929.1|	predictedprotein[Populustrichocarpa]	2e-103
247	Cotton16_27283_01	TAIR 9 cDNA	AT1G63910.1	| Symbols: AtMYB103 | AtMYB103 (myb domain protein 103); DNA binding / transcription activator/ transcription factor | chr1:23719783-23721774 REVERSE	3e-83
	Cotton16_27283_01	NCBI	gi|255537575|ref|XP_002509854.1|	r2r3-mybtranscriptionfactor,putative[Ricinuscommunis]	2e-69
248	Cotton16_27429_01	TAIR 9 cDNA	AT1G22640.1	| Symbols: ATMYB3, MYB3 | MYB3 (MYB DOMAIN PROTEIN 3); DNA binding / transcription factor | chr1:8006195-8007428 FORWARD	3e-87
	Cotton16_27429_01	NCBI	gi|23476279|gb|AAN28270.1|	myb-liketranscriptionfactor1[Gossypiumhirsutum]	7e-67
249	Cotton16_28161_01	TAIR 9 cDNA	AT3G01140.1	| Symbols: MYB106, AtMYB106 | MYB106 (myb domain protein 106); DNA binding / transcription factor | chr3:46396-48296 REVERSE	3e-104
	Cotton16_28161_01	NCBI	gi|210111348|gb|ACJ07153.1|	R2R3MYBtranscriptionfactor[Gossypiumhirsutum]	8e-92
250	Cotton16_30411_01	TAIR 9 cDNA	AT4G09960.1	| Symbols: STK, AGL11 | STK (SEEDSTICK); protein binding / transcription factor | chr4:6236473-6240681 REVERSE	2e-99
	Cotton16_30411_01	NCBI	gi|23194453|gb|AAN15183.1|	MADSboxproteinGHMADS-2[Gossypiumhirsutum]	2e-120
251	Cotton16_30781_01	TAIR 9 cDNA	AT1G53910.3	| Symbols: RAP2.12 | RAP2.12; DNA binding / transcription factor | chr1:20135112-20136970 FORWARD	1e-61
	Cotton16_30781_01	NCBI	gi|60459253|gb|AAX20013.1|	putativeethyleneresponsiveelementbindingprotein[Gossypiumhirsutum]	3e-179
252	Cotton16_30936_01	TAIR 9 cDNA	AT4G37260.1	| Symbols: MYB73, ATMYB73 | MYB73 (MYB DOMAIN PROTEIN 73); DNA binding / transcription factor | chr4:17540490-17541799 FORWARD	2e-93
	Cotton16_30936_01	NCBI	gi|146217447|gb|ABQ10816.1|	putativeR2R3-Mybtranscriptionfactor[Citrussinensis]	1e-87
253	Cotton16_31374_01	TAIR 9 cDNA	AT3G28910.1	| Symbols: ATMYB30, MYB30 | MYB30 (MYB DOMAIN PROTEIN 30); DNA binding / transcription factor | chr3:10911157-10913190 FORWARD	5e-98
	Cotton16_31374_01	NCBI	gi|73761705|gb|AAZ83352.1|	mybtranscriptionfactorMYB30[Gossypiumhirsutum]	2e-106
254	Cotton16_31518_01	TAIR 9 cDNA	AT1G69560.1	| Symbols: MYB105, AtMYB105 | MYB105 (myb domain protein 105); DNA binding / transcription factor | chr1:26157755-26159094 FORWARD	7e-54
	Cotton16_31518_01	NCBI	gi|224101373|ref|XP_002312252.1|	predictedprotein[Populustrichocarpa]	5e-86
255	Cotton16_31530_01	TAIR 9 cDNA	AT4G09960.3	| Symbols: STK, AGL11 | STK (SEEDSTICK); protein binding / transcription factor | chr4:6236473-6240681 REVERSE	6e-101
	Cotton16_31530_01	NCBI	gi|122938395|gb|ABM69043.1|	MADS-boxproteinMADS5[Gossypiumhirsutum]	1e-46
256	Cotton16_32602_01	TAIR 9 cDNA	AT4G22680.1	| Symbols: MYB85, AtMYB85 | MYB85 (myb domain protein 85); DNA binding / transcription activator/ transcription factor | chr4:11922340-11924216 REVERSE	1e-89
	Cotton16_32602_01	NCBI	gi|270259055|emb|CBI41085.1|	unnamedproteinproduct[Vitisvinifera]	3e-114
257	Cotton16_32823_01	TAIR 9 cDNA	AT1G14920.1	| Symbols: GAI, RGA2 | GAI (GIBBERELLIC ACID INSENSITIVE); transcription factor | chr1:5149226-5151354 FORWARD	1e-117
	Cotton16_32823_01	NCBI	gi|257219871|gb|ACV52013.1|	GAI/RGA-like3-a[Gossypiumhirsutum]	0.0
258	Cotton16_32936_01	TAIR 9 cDNA	AT2G24570.1	| Symbols: WRKY17, ATWRKY17 | WRKY17; calmodulin binding / transcription factor | chr2:10437398-10439298 REVERSE	5e-102
	Cotton16_32936_01	NCBI	gi|255548594|ref|XP_002515353.1|	WRKYtranscriptionfactor,putative[Ricinuscommunis]	6e-113
259	Cotton16_33143_01	TAIR 9 cDNA	AT5G52600.1	| Symbols: AtMYB82 | AtMYB82 (myb domain protein 82); DNA binding / transcription factor | chr5:21343102-21343968 REVERSE	4e-62
	Cotton16_33143_01	NCBI	gi|224144163|ref|XP_002325206.1|	predictedprotein[Populustrichocarpa]	7e-58
260	Cotton16_33824_01	TAIR 9 cDNA	AT5G08790.1	| Symbols: ATAF2, anac081 | ATAF2; transcription activator | chr5:2858849-2860262 REVERSE	8e-92
	Cotton16_33824_01	NCBI	gi|206584337|gb|ACI15341.1|	NACdomainproteinNAC1[Gossypiumhirsutum]	6e-69
261	Cotton16_35001_01	TAIR 9 cDNA	AT2G30410.1	| Symbols: KIS, TFCA | KIS (KIESEL); unfolded protein binding | chr2:12959289-12960810 FORWARD	3e-61
	Cotton16_35001_01	NCBI	gi|255565982|ref|XP_002523979.1|	tubulin-specificchaperoneA(tubulin-foldingcofactorA)(cfa),putative[Ricinuscommunis]	5e-19
262	Cotton16_35319_01	TAIR 9 cDNA	AT4G37260.1	| Symbols: MYB73, ATMYB73 | MYB73 (MYB DOMAIN PROTEIN 73); DNA binding / transcription factor | chr4:17540490-17541799 FORWARD	3e-87
	Cotton16_35319_01	NCBI	gi|146217447|gb|ABQ10816.1|	putativeR2R3-Mybtranscriptionfactor[Citrussinensis]	1e-80
263	Cotton16_35439_01	TAIR 9 cDNA	AT3G15030.2	| Symbols: TCP4, MEE35 | TCP4 (TCP family transcription factor 4); transcription factor | chr3:5062019-5064115 FORWARD	4e-80
	Cotton16_35439_01	NCBI	gi|259130061|gb|ACV95483.1|	TCP4[Citrustrifoliata]	4e-91
264	Cotton16_36096_01	TAIR 9 cDNA	AT3G15210.1	| Symbols: ATERF-4, ERF4, RAP2.5, ATERF4 | ERF4 (ETHYLENE RESPONSIVE ELEMENT BINDING FACTOR 4); DNA binding / protein binding / transcription factor/ transcription repressor | chr3:5121422-5122562 FORWARD	3e-26
	Cotton16_36096_01	NCBI	gi|55419650|gb|AAV51938.1|	AP2/EREBPtranscriptionfactorERF-1[Gossypiumhirsutum]	9e-58
265	Cotton16_36402_01	TAIR 9 cDNA	AT3G13890.2	| Symbols: MYB26, ATMYB26, MS35 | ATMYB26 (MYB DOMAIN PROTEIN 26); DNA binding / transcription factor | chr3:4576744-4578027 REVERSE	1e-78
	Cotton16_36402_01	NCBI	gi|46402547|gb|AAS92347.1|	MYB9[Gossypiumhirsutum]	7e-86
266	Cotton16_36722_01	TAIR 9 cDNA	AT2G04880.2	| Symbols: ZAP1, ATWRKY1, WRKY1 | ZAP1 (ZINC-DEPENDENT ACTIVATOR PROTEIN-1); transcription activator/ transcription factor/ zinc ion binding | chr2:1717888-1720526 FORWARD	2e-73
	Cotton16_36722_01	NCBI	gi|270241186|emb|CBI28412.1|	unnamedproteinproduct[Vitisvinifera]	1e-78
267	Cotton16_37059_01	TAIR 9 cDNA	AT2G30590.1	| Symbols: WRKY21 | WRKY21; calmodulin binding / transcription factor | chr2:13033476-13035593 FORWARD	6e-80
	Cotton16_37059_01	NCBI	gi|224066297|ref|XP_002302070.1|	predictedprotein[Populustrichocarpa]	3e-82
268	Cotton16_37149_01	TAIR 9 cDNA	AT1G68150.1	| Symbols: WRKY9, ATWRKY9 | WRKY9; transcription factor | chr1:25543969-25545717 FORWARD	1e-51
	Cotton16_37149_01	NCBI	gi|270230670|emb|CBI19998.1|	unnamedproteinproduct[Vitisvinifera]	7e-63
269	Cotton16_38237_01	TAIR 9 cDNA	AT3G46130.2	| Symbols: MYB111, ATMYB48, PFG3, ATMYB48-3 | MYB111 (MYB DOMAIN PROTEIN 111); DNA binding / transcription factor | chr3:16945433-16946376 FORWARD	7e-87
	Cotton16_38237_01	NCBI	gi|255580592|ref|XP_002531120.1|	r2r3-mybtranscriptionfactor,putative[Ricinuscommunis]	8e-83
270	Cotton16_38590_01	TAIR 9 cDNA	AT5G26230.1	| Symbols: | unknown protein | chr5:9173517-9174542 REVERSE	2e-24
	Cotton16_38590_01	NCBI	gi|224108075|ref|XP_002314711.1|	predictedprotein[Populustrichocarpa]	2e-27
271	Cotton16_40613_01	TAIR 9 cDNA	AT3G01080.1	| Symbols: WRKY58, ATWRKY58 | WRKY58; transcription factor | chr3:25507-27449 FORWARD	3e-51
	Cotton16_40613_01	NCBI	gi|270232947|emb|CBI22264.1|	unnamedproteinproduct[Vitisvinifera]	1e-50
272	Cotton16_41708_01	TAIR 9 cDNA	AT5G60970.1	| Symbols: TCP5 | TCP5 (TEOSINTE BRANCHED1, CYCLOIDEA AND PCF TRANSCRIPTION FACTOR 5); transcription factor | chr5:24535570-24537047 REVERSE	2e-48
	Cotton16_41708_01	NCBI	gi|255547167|ref|XP_002514641.1|	transcriptionfactor,putative[Ricinuscommunis]	4e-50
273	Cotton16_41951_01	TAIR 9 cDNA	AT5G43290.1	| Symbols: WRKY49, ATWRKY49 | WRKY49; transcription factor | chr5:17371838-17373201 REVERSE	1e-44
	Cotton16_41951_01	NCBI	gi|225440394|ref|XP_002270859.1|	PREDICTED:hypotheticalprotein[Vitisvinifera]	1e-56
274	Cotton16_43129_01	TAIR 9 cDNA	AT1G17950.1	| Symbols: ATMYB52, BW52, MYB52 | MYB52 (MYB DOMAIN PROTEIN 52); DNA binding / transcription factor | chr1:6177617-6179289 FORWARD	3e-69
	Cotton16_43129_01	NCBI	gi|255578908|ref|XP_002530307.1|	r2r3-mybtranscriptionfactor,putative[Ricinuscommunis]	2e-33
275	Cotton16_44674_01	TAIR 9 cDNA	AT4G30930.1	| Symbols: NFD1 | NFD1 (NUCLEAR FUSION DEFECTIVE 1); RNA binding / structural constituent of ribosome | chr4:15049824-15051665 REVERSE	8e-60
	Cotton16_44674_01	NCBI	gi|225468055|ref|XP_002263309.1|	PREDICTED:hypotheticalprotein[Vitisvinifera]	1e-52
276	Cotton16_45104_01	TAIR 9 cDNA	AT5G17510.1	| Symbols: | unknown protein | chr5:5769973-5772395 REVERSE	1e-66
	Cotton16_45104_01	NCBI	gi|225454641|ref|XP_002267090.1|	PREDICTED:hypotheticalprotein[Vitisvinifera]	8e-56
277	Cotton16_45973_01	TAIR 9 cDNA	AT5G40350.1	| Symbols: MYB24, AtMYB24 | MYB24 (myb domain protein 24); DNA binding / transcription factor | chr5:16138544-16141134 REVERSE	8e-78
	Cotton16_45973_01	NCBI	gi|110931696|gb|ABH02847.1|	MYBtranscriptionfactorMYB181[Glycinemax]	6e-74
278	Cotton16_47933_01	TAIR 9 cDNA	AT1G63910.1	| Symbols: AtMYB103 | AtMYB103 (myb domain protein 103); DNA binding / transcription activator/ transcription factor | chr1:23719783-23721774 REVERSE	5e-61
	Cotton16_47933_01	NCBI	gi|255537575|ref|XP_002509854.1|	r2r3-mybtranscriptionfactor,putative[Ricinuscommunis]	9e-58
279	Cotton16_49581_01	TAIR 9 cDNA	AT5G17800.1	| Symbols: AtMYB56 | AtMYB56 (myb domain protein 56); DNA binding / transcription factor | chr5:5877189-5879331 FORWARD	2e-30
	Cotton16_49581_01	NCBI	gi|224126005|ref|XP_002319732.1|	predictedprotein[Populustrichocarpa]	1e-30
280	Cotton16_50425_01	TAIR 9 cDNA	AT3G56400.1	| Symbols: WRKY70, ATWRKY70 | WRKY70; transcription factor/ transcription repressor | chr3:20908928-20910481 REVERSE	3e-25
	Cotton16_50425_01	NCBI	gi|255575594|ref|XP_002528697.1|	WRKYtranscriptionfactor,putative[Ricinuscommunis]	3e-45
281	Cotton16_51586_01	TAIR 9 cDNA	AT2G09950.1	| Symbols: | transposable element gene | chr2:3767390-3771433 REVERSE	0.76
	Cotton16_51586_01	NCBI	gi|76155630|gb|AAX26921.2|	SJCHGC09205protein[Schistosomajaponicum]	0.017
282	Cotton16_51642_01	TAIR 9 cDNA	AT3G01140.1	| Symbols: MYB106, AtMYB106 | MYB106 (myb domain protein 106); DNA binding / transcription factor | chr3:46396-48296 REVERSE	1e-55
	Cotton16_51642_01	NCBI	gi|238625809|gb|ACR48185.1|	MYBdomainprotein34-2[Brassicarapasubsp.pekinensis]	1e-45
283	Cotton16_52023_01	TAIR 9 cDNA	AT1G29860.1	| Symbols: WRKY71, ATWRKY71 | WRKY71; transcription factor | chr1:10454482-10455785 FORWARD	2e-50
	Cotton16_52023_01	NCBI	gi|224082564|ref|XP_002306743.1|	predictedprotein[Populustrichocarpa]	4e-55
284	Cotton16_53499_01	TAIR 9 cDNA	AT4G38620.1	| Symbols: ATMYB4, MYB4 | MYB4; DNA binding / transcription factor | chr4:18053551-18054999 FORWARD	5e-78
	Cotton16_53499_01	NCBI	gi|23476279|gb|AAN28270.1|	myb-liketranscriptionfactor1[Gossypiumhirsutum]	1e-65
285	Cotton16_53618_01	TAIR 9 cDNA	AT5G07580.1	| Symbols: | DNA binding / transcription factor | chr5:2399504-2400601 FORWARD	1e-39
	Cotton16_53618_01	NCBI	gi|37730469|gb|AAO59439.1|	ethylene-responsiveelementbindingfactor[Gossypiumhirsutum]	4e-60
286	Cotton16_54546_01	TAIR 9 cDNA	AT5G49520.1	| Symbols: WRKY48, ATWRKY48 | WRKY48; transcription factor | chr5:20090776-20093346 FORWARD	1e-48
	Cotton16_54546_01	NCBI	gi|255556432|ref|XP_002519250.1|	WRKYtranscriptionfactor,putative[Ricinuscommunis]	7e-54
287	Cotton16_54622_01	TAIR 9 cDNA	AT3G08500.1	| Symbols: MYB83, AtMYB83 | MYB83 (myb domain protein 83); DNA binding / transcription factor | chr3:2576794-2578246 REVERSE	7e-72
	Cotton16_54622_01	NCBI	gi|224059568|ref|XP_002299911.1|	predictedprotein[Populustrichocarpa]	1e-14
288	Cotton16_55725_01	TAIR 9 cDNA	AT3G06490.1	| Symbols: MYB108, AtMYB108, BOS1 | MYB108 (myb domain protein 108); DNA binding / transcription factor | chr3:2004144-2006624 FORWARD	1e-81
	Cotton16_55725_01	NCBI	gi|224099087|ref|XP_002311369.1|	predictedprotein[Populustrichocarpa]	2e-73
289	Cotton16_56785_01	TAIR 9 cDNA	AT1G78340.1	| Symbols: ATGSTU22 | ATGSTU22 (GLUTATHIONE S-TRANSFERASE TAU 22); glutathione transferase | chr1:29472892-29473863 REVERSE	6e-66
	Cotton16_56785_01	NCBI	gi|29419702|gb|AAO61854.1|	glutathioneS-transferaseU1[Malvapusilla]	2e-61
290	Cotton16_57970_01	TAIR 9 cDNA	AT1G10370.1	| Symbols: GST30, ATGSTU17, GST30B, ERD9 | ERD9 (EARLY-RESPONSIVE TO DEHYDRATION 9); glutathione transferase | chr1:3397081-3398358 REVERSE	1e-76
	Cotton16_57970_01	NCBI	gi|225424859|ref|XP_002273830.1|	PREDICTED:hypotheticalproteinisoform1[Vitisvinifera]	1e-83
291	Cotton16_58631_01	TAIR 9 cDNA	AT1G62300.1	| Symbols: WRKY6, ATWRKY6 | WRKY6; transcription factor | chr1:23016683-23019279 REVERSE	5e-84
	Cotton16_58631_01	NCBI	gi|255554813|ref|XP_002518444.1|	WRKYtranscriptionfactor,putative[Ricinuscommunis]	8e-90
292	Cotton16_60096_01	TAIR 9 cDNA	AT3G56400.1	| Symbols: WRKY70, ATWRKY70 | WRKY70; transcription factor/ transcription repressor | chr3:20908928-20910481 REVERSE	4e-19
	Cotton16_60096_01	NCBI	gi|224126607|ref|XP_002319879.1|	predictedprotein[Populustrichocarpa]	7e-14
293	Cotton16_61317_01	TAIR 9 cDNA	AT1G26780.2	| Symbols: MYB117, AtMYB117 | myb family transcription factor (MYB117) | chr1:9271029-9272463 FORWARD	7e-69
	Cotton16_61317_01	NCBI	gi|255562898|ref|XP_002522454.1|	r2r3-mybtranscriptionfactor,putative[Ricinuscommunis]	5e-65
294	Cotton16_61558_01	TAIR 9 cDNA	AT1G14350.2	| Symbols: FLP, AtMYB124, MYB124 | FLP (FOUR LIPS); DNA binding / transcription factor | chr1:4908255-4911168 FORWARD	2e-74
	Cotton16_61558_01	NCBI	gi|87241137|gb|ABD32995.1|	Homeodomain-related[Medicagotruncatula]	2e-41
295	Cotton16_17225_01	TAIR 9 cDNA	AT1G07890.1	| Symbols: APX1, CS1 | APX1 (ascorbate peroxidase 1); L-ascorbate peroxidase | chr1:2437725-2439665 FORWARD	4e-121
296	Cotton16_35909_01	TAIR 9 cDNA	AT1G07890.8	| Symbols: APX1, CS1 | APX1 (ascorbate peroxidase 1); L-ascorbate peroxidase | chr1:2437725-2439665 FORWARD	1e-120
297	Cotton16_00198_03	TAIR 9 cDNA	AT1G30825.1	| Symbols: ARPC2A, DIS2 | DIS2 (DISTORTED TRICHOMES 2); structural molecule | chr1:10960941-10963182 FORWARD	3e-139
298	Cotton16_31308_01	TAIR 9 cDNA	AT1G49620.1	| Symbols: KRP7, ICN6, ICK5 | ICK5; cyclin binding / cyclin-dependent protein kinase inhibitor | chr1:18365491-18366559 REVERSE	4e-11
299	Cotton16_07271_01	TAIR 9 cDNA	AT2G22475.1	| Symbols: GEM | GEM (GL2-EXPRESSION MODULATOR) | chr2:9541401-9545010 FORWARD	3e-119
300	Cotton16_01564_01	TAIR 9 cDNA	AT2G25490.1	| Symbols: EBF1, FBL6 | EBF1 (EIN3-BINDING F BOX PROTEIN 1); protein binding / ubiquitin-protein ligase | chr2:10847375-10850532 REVERSE	0.0
301	Cotton16_03975_01	TAIR 9 cDNA	AT2G27960.1	| Symbols: CKS1, CKS1AT | CKS1 (CYCLIN-DEPENDENT KINASE-SUBUNIT 1); cyclin-dependent protein kinase/ protein binding | chr2:11910723-11911685 REVERSE	4e-47
302	Cotton16_28242_01	TAIR 9 cDNA	AT2G41940.1	| Symbols: ZFP8 | ZFP8 (ZINC FINGER PROTEIN 8); nucleic acid binding / transcription factor/ zinc ion binding | chr2:17507509-17508616 FORWARD	4e-32
303	Cotton16_10021_01	TAIR 9 cDNA	AT2G46410.1	| Symbols: CPC | CPC (CAPRICE); DNA binding / transcription factor | chr2:19049172-19050341 REVERSE	4e-35
304	Cotton16_00001_394	TAIR 9 cDNA	AT3G01140.1	| Symbols: MYB106, AtMYB106 | MYB106 (myb domain protein 106); DNA binding / transcription factor | chr3:46396-48296 REVERSE	8e-110
305	Cotton16_54024_01	TAIR 9 cDNA	AT3G10525.1	| Symbols: | FUNCTIONS IN: molecular_function unknown; INVOLVED IN: biological_process unknown; LOCATED IN: cellular_component unknown; EXPRESSED IN: 22 plant structures; EXPRESSED DURING: 13 growth stages; BEST Arabidopsis thaliana protein match is: SIM (SIAMESE); cyclin-dependent protein kinase inhibitor (TAIR:AT5G04470.1); Has 23 Blast hits to 23 proteins in 6 species: Archae - 0; Bacteria - 0…	1e-06
306	Cotton16_21672_01	TAIR 9 cDNA	AT3G16630.2	| Symbols: ATKINESIN-13A, KINESIN-13A | KINESIN-13A; ATP binding / microtubule motor | chr3:5662384-5667803 REVERSE	0.0
307	Cotton16_00176_04	TAIR 9 cDNA	AT3G20770.1	| Symbols: EIN3 | EIN3 (ETHYLENE-INSENSITIVE3); transcription factor | chr3:7260432-7263352 REVERSE	0.0
308	Cotton16_11697_01	TAIR 9 cDNA	AT3G20780.1	| Symbols: ATTOP6B, BIN3, HYP6, RHL3 | ATTOP6B (topoisomerase 6 subunit B); DNA topoisomerase (ATP-hydrolyzing)/ identical protein binding / protein binding | chr3:7263900-7268572 REVERSE	1e-84
309	Cotton16_18848_01	TAIR 9 cDNA	AT3G23240.1	| Symbols: ERF1, ATERF1 | ERF1 (ETHYLENE RESPONSE FACTOR 1); DNA binding / transcription activator/ transcription factor | chr3:8295644-8296604 FORWARD	6e-48
310	Cotton16_00005_01	TAIR 9 cDNA	AT3G47340.1	| Symbols: ASN1, DIN6, AT-ASN1 | ASN1 (GLUTAMINE-DEPENDENT ASPARAGINE SYNTHASE 1); asparagine synthase (glutamine-hydrolyzing) | chr3:17437884-17441243 REVERSE	0.0
311	Cotton16_29485_01	TAIR 9 cDNA	AT3G48750.1	| Symbols: CDKA;1, CDC2AAT, CDK2, CDC2, CDC2A, CDKA1 | CDC2 (CELL DIVISION CONTROL 2); cyclin-dependent protein kinase/ kinase/ protein binding / protein kinase | chr3:18071536-18074641 FORWARD	1e-168
312	Cotton16_08028_01	TAIR 9 cDNA	AT4G02980.1	| Symbols: ABP1, ABP | ABP1 (ENDOPLASMIC RETICULUM AUXIN BINDING PROTEIN 1); auxin binding | chr4:1319656-1321477 REVERSE	1e-60
313	Cotton16_01338_01	TAIR 9 cDNA	AT4G08390.3	| Symbols: SAPX | SAPX (STROMAL ASCORBATE PEROXIDASE); L-ascorbate peroxidase | chr4:5314905-5317456 FORWARD	2e-158
314	Cotton16_12400_01	TAIR 9 cDNA	AT4G09010.1	| Symbols: APX4 | APX4 (ASCORBATE PEROXIDASE 4); heme binding / peroxidase | chr4:5777397-5779462 REVERSE	2e-138
315	Cotton16_32245_01	TAIR 9 cDNA	AT4G32320.1	| Symbols: APX6 | APX6; L-ascorbate peroxidase/ heme binding / peroxidase | chr4:15602721-15605400 FORWARD	2e-114
316	Cotton16_30138_01	TAIR 9 cDNA	AT4G35000.1	| Symbols: APX3 | APX3 (ASCORBATE PEROXIDASE 3); L-ascorbate peroxidase | chr4:16664822-16667718 REVERSE	7e-148
317	Cotton16_30274_01	TAIR 9 cDNA	AT5G22220.2	| Symbols: E2F1, E2FB, ATE2FB | E2F1; DNA binding / protein binding / transcription factor | chr5:7360535-7364454 FORWARD	8e-75
318	Cotton16_00001_052	NCBI	gi|23452314|gb|AF521240.1|	gi|23452314|gb|AF521240.1| Gossypium hirsutum Xu-142 beta-tubulin 1 (BTub1) mRNA, complete cds	-
319	Cotton16_00001_139	NCBI	gi|62911473|gb|DQ004854.1|	gi|62911473|gb|DQ004854.1| Gossypium barbadense RDL1 gene, promoter region	-
320	Cotton16_00001_150	NCBI	gi|157273659|gb|EF672639.1|	gi|157273659|gb|EF672639.1| Gossypium hirsutum fasciclin-like arabinogalactan protein 13 (FLA13) mRNA,	-
321	Cotton16_00001_261	NCBI	gi|134035495|gb|EF151302.1|	gi|134035495|gb|EF151302.1| Gossypium hirsutum alpha-tubulin (TUA6) mRNA, complete cds	-
322	Cotton16_00001_297	NCBI	gi|23452328|gb|AF521247.1|	gi|23452328|gb|AF521247.1| Gossypium hirsutum Xu-142 beta-tubulin 8 (BTub8) mRNA, partial cds	-
323	Cotton16_00001_350	NCBI	gi|49615302|gb|AY641991.1|	gi|49615302|gb|AY641991.1| Gossypium arboreum dehydration-induced protein RD22-like protein 2 (RDL2) m	-
324	Cotton16_00002_045	NCBI	gi|153805699|gb|EF643509.1|	gi|153805699|gb|EF643509.1| Gossypium hirsutum S-adenosylmethionine synthetase (SAMS) mRNA, complete c	-
325	Cotton16_00008_17	NCBI	gi|208427030|gb|FJ200518.1|	gi|208427030|gb|FJ200518.1| Gossypium hirsutum clone GhfLTP-2 lipid transfer protein mRNA, complete cd	-
326	Cotton16_00010_10	NCBI	gi|134035501|gb|EF151305.1|	gi|134035501|gb|EF151305.1| Gossypium hirsutum alpha-tubulin (TUA9) mRNA, complete cds	-
327	Cotton16_00015_09	NCBI	gi|73761688|gb|DQ116444.1|	gi|73761688|gb|DQ116444.1| Gossypium hirsutum ACC oxidase 3 (ACO3) mRNA, complete cds	-
328	Cotton16_00039_04	NCBI	gi|134035497|gb|EF151303.1|	gi|134035497|gb|EF151303.1| Gossypium hirsutum alpha-tubulin (TUA7) mRNA, complete cds	-
329	Cotton16_00070_06	NCBI	gi|32186887|gb|AY305723.1|	gi|32186887|gb|AY305723.1| Gossypium hirsutum actin (ACT1) mRNA, complete cds	-
330	Cotton16_00072_04	NCBI	gi|38194889|gb|AY351650.1|	gi|38194889|gb|AY351650.1| Gossypium hirsutum Anx1 (Anx1) mRNA, complete cds	-
331	Cotton16_00083_01	NCBI	gi|157273649|gb|EF672634.1|	gi|157273649|gb|EF672634.1| Gossypium hirsutum fasciclin-like arabinogalactan protein 8 (FLA8) mRNA, c	-
332	Cotton16_00152_01	NCBI	gi|157273657|gb|EF672638.1|	gi|157273657|gb|EF672638.1| Gossypium hirsutum fasciclin-like arabinogalactan protein 12 (FLA12) mRNA,	-
333	Cotton16_00173_04	NCBI	gi|134035493|gb|EF151301.1|	gi|134035493|gb|EF151301.1| Gossypium hirsutum alpha-tubulin (TUA5) mRNA, complete cds	-
334	Cotton16_00313_01	NCBI	gi|83316225|gb|DQ303122.1|	gi|83316225|gb|DQ303122.1| Gossypium hirsutum 1-aminocyclopropane-1-carboxylate oxidase (ACO1) mRNA, c	-
335	Cotton16_00349_03	NCBI	gi|49615300|gb|AY641990.1|	gi|49615300|gb|AY641990.1| Gossypium arboreum dehydration-induced protein RD22-like protein 1 (RDL1) m	-
336	Cotton16_00414_03	NCBI	gi|23452320|gb|AF521243.1|	gi|23452320|gb|AF521243.1| Gossypium hirsutum Xu-142 beta-tubulin 4 (BTub4) mRNA, partial cds	-
337	Cotton16_00447_01	NCBI	gi|134035499|gb|EF151304.1|	gi|134035499|gb|EF151304.1| Gossypium hirsutum alpha-tubulin (TUA8) mRNA, complete cds	-
338	Cotton16_00470_02	NCBI	gi|6911176|gb|AF201893.1|AF201893	gi|6911176|gb|AF201893.1|AF201893 Gossypium hirsutum aldehyde dehydrogenase (A1550) gene, partial cds	-
339	Cotton16_00645_02	NCBI	gi|157273661|gb|EF672640.1|	gi|157273661|gb|EF672640.1| Gossypium hirsutum fasciclin-like arabinogalactan protein 14 (FLA14) mRNA,	-
340	Cotton16_00789_01	NCBI	gi|74273616|gb|DQ122175.1|	gi|74273616|gb|DQ122175.1| Gossypium hirsutum ACC oxidase ACO4 mRNA, complete cds	-
341	Cotton16_01040_02	NCBI	gi|23452326|gb|AF521246.1|	gi|23452326|gb|AF521246.1| Gossypium hirsutum Xu-142 beta-tubulin 7 (BTub7) mRNA, partial cds	-
342	Cotton16_01194_02	NCBI	gi|3551964|gb|AF085064.1|AF085064	gi|3551964|gb|AF085064.1|AF085064 Gossypium hirsutum alcohol dehydrogenase A (AdhA) gene, partial cds	-
343	Cotton16_01698_02	NCBI	gi|66968187|gb|DQ060250.1|	gi|66968187|gb|DQ060250.1| Gossypium hirsutum expansin (Exp) mRNA, complete cds	-
344	Cotton16_01772_01	NCBI	gi|9802256|gb|AF250211.1|AF250211	gi|9802256|gb|AF250211.1|AF250211 Gossypium herbaceum alcohol dehydrogenase E (AdhE) gene, partial cds	-
345	Cotton16_01956_01	NCBI	gi|217331646|gb|AY189971.2|	gi|217331646|gb|AY189971.2| Gossypium hirsutum xyloglucan endotransglycosylase mRNA, complete cds	-
346	Cotton16_01956_02	NCBI	gi|166343772|gb|EU263006.1|	gi|166343772|gb|EU263006.1| Gossypium arboreum xyloglucan endotransglycosylase/hydrolase gene, complet	-
347	Cotton16_02012_01	NCBI	gi|23452316|gb|AF521241.1|	gi|23452316|gb|AF521241.1| Gossypium hirsutum Xu-142 beta-tubulin 2 (BTub2) mRNA, partial cds	-
348	Cotton16_02272_01	NCBI	gi|73761686|gb|DQ116443.1|	gi|73761686|gb|DQ116443.1| Gossypium hirsutum ACC oxidase 2 (ACO2) mRNA, complete cds	-
349	Cotton16_02346_01	NCBI	gi|13346193|gb|AF336286.1|AF336286	gi|13346193|gb|AF336286.1|AF336286 Gossypium hirsutum GHMYB9 (ghmyb9) mRNA, complete cds	-
350	Cotton16_02434_01	NCBI	gi|157273653|gb|EF672636.1|	gi|157273653|gb|EF672636.1| Gossypium hirsutum fasciclin-like arabinogalactan protein 10 (FLA10) mRNA,	-
351	Cotton16_02908_01	NCBI	gi|210111347|gb|EU826465.1|	gi|210111347|gb|EU826465.1| Gossypium hirsutum cultivar Acala Maxxa R2R3 MYB transcription factor gene	-
352	Cotton16_04313_01	NCBI	gi|145105397|gb|EF363689.1|	gi|145105397|gb|EF363689.1| Gossypium hirsutum CBL-interacting protein kinase (CIPK1) mRNA, complete c	-
353	Cotton16_04932_01	NCBI	gi|23452324|gb|AF521245.1|	gi|23452324|gb|AF521245.1| Gossypium hirsutum Xu-142 beta-tubulin 6 (BTub6) mRNA, partial cds	-
354	Cotton16_06003_01	NCBI	gi|157955928|gb|EU085038.1|	gi|157955928|gb|EU085038.1| Gossypium hirsutum CBL1 (CBL1) mRNA, complete cds	-
355	Cotton16_06700_01	NCBI	gi|157273655|gb|EF672637.1|	gi|157273655|gb|EF672637.1| Gossypium hirsutum fasciclin-like arabinogalactan protein 11 (FLA11) mRNA,	-
356	Cotton16_06871_01	NCBI	gi|119657106|gb|DQ912950.1|	gi|119657106|gb|DQ912950.1| Gossypium barbadense EX1 mRNA, complete cds	-
357	Cotton16_07227_01	NCBI	gi|157273641|gb|EF672630.1|	gi|157273641|gb|EF672630.1| Gossypium hirsutum fasciclin-like arabinogalactan protein 4 (FLA4) mRNA, c	-
358	Cotton16_07380_01	NCBI	gi|119657117|gb|DQ912956.1|	gi|119657117|gb|DQ912956.1| Gossypium barbadense CLT1 mRNA, partial cds	-
359	Cotton16_07463_01	NCBI	gi|23452318|gb|AF521242.1|	gi|23452318|gb|AF521242.1| Gossypium hirsutum Xu-142 beta-tubulin 3 (BTub3) mRNA, partial cds	-
360	Cotton16_07809_01	NCBI	gi|119657116|gb|DQ912955.1|	gi|119657116|gb|DQ912955.1| Gossypium barbadense EX6 mRNA, 3' UTR	-
361	Cotton16_07872_01	NCBI	gi|134035503|gb|EF151306.1|	gi|134035503|gb|EF151306.1| Gossypium hirsutum alpha-tubulin (TUA10) mRNA, complete cds	-
362	Cotton16_08124_01	NCBI	gi|23452322|gb|AF521244.1|	gi|23452322|gb|AF521244.1| Gossypium hirsutum Xu-142 beta-tubulin 5 (BTub5) mRNA, partial cds	-
363	Cotton16_08370_01	NCBI	gi|157273667|gb|EF672643.1|	gi|157273667|gb|EF672643.1| Gossypium hirsutum fasciclin-like arabinogalactan protein 17 (FLA17) mRNA,	-
364	Cotton16_08394_01	NCBI	gi|7288598|gb|AF226632.1|AF226632	gi|7288598|gb|AF226632.1|AF226632 Gossypium hirsutum A-subgenome alcohol dehydrogenase B (AdhB) gene,	-
365	Cotton16_08724_01	NCBI	gi|242205329|gb|GQ200734.1|	gi|242205329|gb|GQ200734.1| Gossypium hirsutum cultivar Xu-142 cellulose synthase catalytic subunit (c	-
366	Cotton16_08863_01	NCBI	gi|21314552|gb|AF512544.1|	gi|21314552|gb|AF512544.1| Gossypium hirsutum alpha-expansin precursor (Exp6) gene, complete cds	-
367	Cotton16_09260_01	NCBI	gi|23476286|gb|AY115506.1|	gi|23476286|gb|AY115506.1| Gossypium hirsutum myb-like transcription factor 2 (MYB2) gene, partial cds	-
368	Cotton16_09534_01	NCBI	gi|157273651|gb|EF672635.1|	gi|157273651|gb|EF672635.1| Gossypium hirsutum fasciclin-like arabinogalactan protein 9 (FLA9) mRNA, c	-
369	Cotton16_09561_01	NCBI	gi|157273671|gb|EF672645.1|	gi|157273671|gb|EF672645.1| Gossypium hirsutum fasciclin-like arabinogalactan protein 19 (FLA19) mRNA,	-
370	Cotton16_09622_01	NCBI	gi|73761704|gb|DQ118243.1|	gi|73761704|gb|DQ118243.1| Gossypium hirsutum myb transcription factor MYB30 mRNA, complete cds	-
371	Cotton16_10135_01	NCBI	gi|14249014|gb|AF377316.1|AF377316	gi|14249014|gb|AF377316.1|AF377316 Gossypium hirsutum D-genome myb-like transcription factor Myb 5 gen	-
372	Cotton16_10346_01	NCBI	gi|217331644|gb|AY189968.2|	gi|217331644|gb|AY189968.2| Gossypium hirsutum auxin binding protein mRNA, complete cds	-
373	Cotton16_10581_01	NCBI	gi|157273643|gb|EF672631.1|	gi|157273643|gb|EF672631.1| Gossypium hirsutum fasciclin-like arabinogalactan protein 5 (FLA5) mRNA, c	-
374	Cotton16_10787_01	NCBI	gi|21314550|gb|AF512543.1|	gi|21314550|gb|AF512543.1| Gossypium hirsutum alpha-expansin precursor (Exp5) gene, complete cds	-
375	Cotton16_10896_01	NCBI	gi|119657123|gb|DQ912959.1|	gi|119657123|gb|DQ912959.1| Gossypium barbadense CLT4 mRNA, complete cds	-
376	Cotton16_11772_01	NCBI	gi|134035507|gb|EF151308.1|	gi|134035507|gb|EF151308.1| Gossypium hirsutum alpha-tubulin (TUA12) mRNA, complete cds	-
377	Cotton16_11812_01	NCBI	gi|22475196|gb|AF530914.1|	gi|22475196|gb|AF530914.1| Gossypium hirsutum homeodomain protein GhHOX2 mRNA, complete cds	-
378	Cotton16_12348_01	NCBI	gi|119657096|gb|DQ912945.1|	gi|119657096|gb|DQ912945.1| Gossypium barbadense GA20ox1 mRNA, complete cds	-
379	Cotton16_12464_01	NCBI	gi|119657110|gb|DQ912952.1|	gi|119657110|gb|DQ912952.1| Gossypium barbadense EX3 mRNA, complete cds	-
380	Cotton16_12487_01	NCBI	gi|23452336|gb|AF521251.1|	gi|23452336|gb|AF521251.1| Gossypium hirsutum Xu-142 alpha-tubulin 3 (ATub3) mRNA, partial cds	-
381	Cotton16_12521_01	NCBI	gi|21314548|gb|AF512542.1|	gi|21314548|gb|AF512542.1| Gossypium hirsutum alpha-expansin precursor (Exp4) gene, complete cds	-
382	Cotton16_12800_01	NCBI	gi|9802245|gb|AF250205.1|AF250205	gi|9802245|gb|AF250205.1|AF250205 Gossypium hirsutum D-subgenome alcohol dehydrogenase D (AdhD) gene,	-
383	Cotton16_13518_01	NCBI	gi|13346191|gb|AF336285.1|AF336285	gi|13346191|gb|AF336285.1|AF336285 Gossypium hirsutum GHMYB38 (ghmyb38) mRNA, complete cds	-
384	Cotton16_13721_01	NCBI			-
385	Cotton16_13933_01	NCBI	gi|157273637|gb|EF672628.1|	gi|157273637|gb|EF672628.1| Gossypium hirsutum fasciclin-like arabinogalactan protein 2 (FLA2) mRNA, c	-
386	Cotton16_14087_01	NCBI	gi|157273669|gb|EF672644.1|	gi|157273669|gb|EF672644.1| Gossypium hirsutum fasciclin-like arabinogalactan protein 18 (FLA18) mRNA,	-
387	Cotton16_14779_01	NCBI	gi|157273665|gb|EF672642.1|	gi|157273665|gb|EF672642.1| Gossypium hirsutum fasciclin-like arabinogalactan protein 16 (FLA16) mRNA,	-
388	Cotton16_15307_01	NCBI	gi|29836493|gb|AY117080.1|	gi|29836493|gb|AY117080.1| Gossypium herbaceum putative root hair defective 3 protein gene, partial cd	-
389	Cotton16_15681_01	NCBI	gi|119657094|gb|DQ912944.1|	gi|119657094|gb|DQ912944.1| Gossypium barbadense ERS1 mRNA, partial cds	-
390	Cotton16_16668_01	NCBI	gi|208427032|gb|FJ200519.1|	gi|208427032|gb|FJ200519.1| Gossypium hirsutum clone GhfLTP-3 lipid transfer protein mRNA, complete cd	-
391	Cotton16_17263_01	NCBI	gi|21314546|gb|AF512541.1|	gi|21314546|gb|AF512541.1| Gossypium hirsutum alpha-expansin precursor (Exp3) gene, complete cds	-
392	Cotton16_18036_01	NCBI	gi|208427036|gb|FJ200521.1|	gi|208427036|gb|FJ200521.1| Gossypium hirsutum clone GhfLTP-5 lipid transfer protein mRNA, complete cd	-
393	Cotton16_18469_01	NCBI	gi|21314542|gb|AF512539.1|	gi|21314542|gb|AF512539.1| Gossypium hirsutum alpha-expansin precursor (Exp1) gene, complete cds	-
394	Cotton16_19260_01	NCBI	gi|14269336|gb|AF377307.1|	gi|14269336|gb|AF377307.1| Gossypium hirsutum D-genome myb-like transcription factor Myb 3 gene, compl	-
395	Cotton16_19420_01	NCBI	gi|242205327|gb|GQ200733.1|	gi|242205327|gb|GQ200733.1| Gossypium hirsutum cultivar Xu-142 cellulose synthase catalytic subunit (c	-
396	Cotton16_19581_01	NCBI	gi|4928987|gb|AF139445.1|	gi|4928987|gb|AF139445.1| Gossypium hirsutum D-subgenome cellulose synthase A1 (CelA1) gene, partial c	-
397	Cotton16_20795_01	NCBI	gi|13346189|gb|AF336284.1|AF336284	gi|13346189|gb|AF336284.1|AF336284 Gossypium hirsutum GHMYB36 (ghmyb36) mRNA, complete cds	-
398	Cotton16_20918_01	NCBI	gi|208427038|gb|FJ200522.1|	gi|208427038|gb|FJ200522.1| Gossypium hirsutum clone GhfLTP-6 lipid transfer protein mRNA, complete cd	-
399	Cotton16_21394_01	NCBI			-
400	Cotton16_22808_01	NCBI	gi|154794292|gb|EU044720.1|	gi|154794292|gb|EU044720.1| Gossypium arboreum MYB9 gene, promoter region	-
401	Cotton16_23040_01	NCBI	gi|30841337|gb|AY218846.1|	gi|30841337|gb|AY218846.1| Gossypium hirsutum arabinogalactan protein mRNA, complete cds	-
402	Cotton16_23510_01	NCBI	gi|148645856|gb|EF421795.1|	gi|148645856|gb|EF421795.1| Gossypium hirsutum MYB8 gene, complete cds	-
403	Cotton16_23704_01	NCBI	gi|209361536|gb|FJ194966.1|	gi|209361536|gb|FJ194966.1| Gossypium hirsutum E6-1 protein kinase (E6-1) mRNA, complete cds	-
404	Cotton16_24325_01	NCBI	gi|23452338|gb|AF521252.1|	gi|23452338|gb|AF521252.1| Gossypium hirsutum Xu-142 alpha-tubulin 4 (ATub4) mRNA, partial cds	-
405	Cotton16_24408_01	NCBI	gi|217331645|gb|AY189970.2|	gi|217331645|gb|AY189970.2| Gossypium hirsutum profilin mRNA, complete cds	-
406	Cotton16_25193_01	NCBI	gi|209361540|gb|FJ194968.1|	gi|209361540|gb|FJ194968.1| Gossypium hirsutum E6-3 protein kinase (E6-3) mRNA, complete cds	-
407	Cotton16_25313_01	NCBI	gi|13346179|gb|AF336279.1|AF336279	gi|13346179|gb|AF336279.1|AF336279 Gossypium hirsutum GHDEL61 (ghdel61) mRNA, complete cds	-
408	Cotton16_26110_01	NCBI	gi|208427034|gb|FJ200520.1|	gi|208427034|gb|FJ200520.1| Gossypium hirsutum clone GhfLTP-4 lipid transfer protein mRNA, complete cd	-
409	Cotton16_26888_01	NCBI	gi|157273639|gb|EF672629.1|	gi|157273639|gb|EF672629.1| Gossypium hirsutum fasciclin-like arabinogalactan protein 3 (FLA3) mRNA, c	-
410	Cotton16_27009_01	NCBI	gi|13346187|gb|AF336283.1|	gi|13346187|gb|AF336283.1| Gossypium hirsutum GHMYB25 (ghmyb25) mRNA, complete cds	-
411	Cotton16_27085_01	NCBI	gi|19569134|gb|AF484959.1|	gi|19569134|gb|AF484959.1| Gossypium hirsutum tubulin beta-1 (Tub1) mRNA, complete cds	-
412	Cotton16_27929_01	NCBI	gi|23452330|gb|AF521248.1|	gi|23452330|gb|AF521248.1| Gossypium hirsutum Xu-142 beta-tubulin 9 (BTub9) mRNA, partial cds	-
413	Cotton16_28092_01	NCBI	gi|150416576|gb|EF470295.1|	gi|150416576|gb|EF470295.1| Gossypium hirsutum arabinogalactan protein 4 mRNA, complete cds	-
414	Cotton16_28210_01	NCBI			-
415	Cotton16_29717_01	NCBI	gi|153805695|gb|EF643507.1|	gi|153805695|gb|EF643507.1| Gossypium hirsutum chalcone synthase (CHS) mRNA, complete cds	-
416	Cotton16_29942_01	NCBI	gi|157955930|gb|EU085039.1|	gi|157955930|gb|EU085039.1| Gossypium hirsutum CBL2 (CBL2) mRNA, complete cds	-
417	Cotton16_30171_01	NCBI	gi|150416580|gb|EF470297.1|	gi|150416580|gb|EF470297.1| Gossypium hirsutum arabinogalactan protein 3 mRNA, complete cds	-
418	Cotton16_31173_01	NCBI	gi|13346185|gb|AF336282.1|AF336282	gi|13346185|gb|AF336282.1|AF336282 Gossypium hirsutum GHMYB10 (ghmyb10) mRNA, complete cds	-
419	Cotton16_31589_01	NCBI			-
420	Cotton16_31942_01	NCBI	gi|157273645|gb|EF672632.1|	gi|157273645|gb|EF672632.1| Gossypium hirsutum fasciclin-like arabinogalactan protein 6 (FLA6) mRNA, c	-
421	Cotton16_32349_01	NCBI	gi|209361538|gb|FJ194967.1|	gi|209361538|gb|FJ194967.1| Gossypium hirsutum E6-2 protein kinase (E6-2) mRNA, complete cds	-
422	Cotton16_32882_01	NCBI	gi|73761684|gb|DQ116442.1|	gi|73761684|gb|DQ116442.1| Gossypium hirsutum ACC oxidase 1 (ACO1) mRNA, complete cds	-
423	Cotton16_33025_01	NCBI	gi|119657092|gb|DQ912943.1|	gi|119657092|gb|DQ912943.1| Gossypium barbadense CaM mRNA, partial cds	-
424	Cotton16_34341_01	NCBI	gi|66271046|gb|DQ023529.1|	gi|66271046|gb|DQ023529.1| Gossypium hirsutum cultivar CIM707 FSLTP3 mRNA, complete cds	-
425	Cotton16_34417_01	NCBI	gi|81230694|gb|DQ204496.1|	gi|81230694|gb|DQ204496.1| Gossypium hirsutum alpha-expansin 2 mRNA, complete cds	-
426	Cotton16_34736_01	NCBI	gi|150416578|gb|EF470296.1|	gi|150416578|gb|EF470296.1| Gossypium hirsutum arabinogalactan protein 2 mRNA, complete cds	-
427	Cotton16_34806_01	NCBI	gi|119657088|gb|DQ912941.1|	gi|119657088|gb|DQ912941.1| Gossypium barbadense BHLH mRNA, partial cds	-
428	Cotton16_35000_01	NCBI	gi|2687447|gb|AF036569.1|AF036569	gi|2687447|gb|AF036569.1|AF036569 Gossypium hirsutum D-subgenome alcohol dehydrogenase (AdhC) gene, pa	-
429	Cotton16_35005_01	NCBI	gi|208427028|gb|FJ200517.1|	gi|208427028|gb|FJ200517.1| Gossypium hirsutum clone GhfLTP-1 lipid transfer protein mRNA, complete cd	-
430	Cotton16_35244_01	NCBI	gi|157955932|gb|EU085040.1|	gi|157955932|gb|EU085040.1| Gossypium hirsutum CBL3 (CBL3) mRNA, complete cds	-
431	Cotton16_35436_01	NCBI	gi|157955936|gb|EU085042.1|	gi|157955936|gb|EU085042.1| Gossypium hirsutum CBL2 (CBL2) gene, complete cds	-
432	Cotton16_35589_01	NCBI	gi|157273663|gb|EF672641.1|	gi|157273663|gb|EF672641.1| Gossypium hirsutum fasciclin-like arabinogalactan protein 15 (FLA15) mRNA,	-
433	Cotton16_38313_01	NCBI	gi|23476318|gb|AY115522.1|	gi|23476318|gb|AY115522.1| Gossypium hirsutum myb-like transcription factor 4 (MYB4) gene, complete se	-
434	Cotton16_40598_01	NCBI	gi|23476276|gb|AY115501.1|	gi|23476276|gb|AY115501.1| Gossypium hirsutum myb-like transcription factor 1 (MYB1) gene, complete cd	-
435	Cotton16_43022_01	NCBI	gi|157955934|gb|EU085041.1|	gi|157955934|gb|EU085041.1| Gossypium hirsutum CBL8 (CBL8) mRNA, complete cds	-
436	Cotton16_51757_01	NCBI	gi|23476308|gb|AY115517.1|	gi|23476308|gb|AY115517.1| Gossypium hirsutum myb-like transcription factor 5 (MYB5) gene, complete cd	-
437	Cotton16_55099_01	NCBI	gi|148645873|gb|EF421796.1|	gi|148645873|gb|EF421796.1| Gossypium hirsutum MYB10 gene, complete cds	-
438	Cotton16_55537_01	NCBI	gi|29836574|gb|AY124072.1|	gi|29836574|gb|AY124072.1| Gossypium herbaceum protein kinase GhCLK1 gene, partial cds	-
439	Cotton16_59101_01	NCBI	gi|46402544|gb|AY518319.1|	gi|46402544|gb|AY518319.1| Gossypium hirsutum MYB7 gene, partial cds	-
440	Cotton16_59502_01	NCBI	gi|49182287|gb|AY633558.1|	gi|49182287|gb|AY633558.1| Gossypium arboreum GaRDL1 (RDL1) gene, promoter region	-
441	Cotton16_61140_01	NCBI	gi|30841327|gb|AY189972.1|	gi|30841327|gb|AY189972.1| Gossypium hirsutum ubiquitin mRNA, partial cds	-
442	Gh_CAPRICE	NCBI	gi|212292522|gb|FJ402939.1|	gi|212292522|gb|FJ402939.1| Gossypium herbaceum CAPRICE (CPC) gene, complete cds	-
443	Ga_MYB109	NCBI	gi|49182288|gb|AY633559.1|	gi|49182288|gb|AY633559.1| Gossypium arboreum myb family transcription factor 109 (MYB109) mRNA, complete cds	-
444	Gh_PRF1_BY	-	PRF	PROFILIN G.hirsutum gene	-
445	Gh_PRF2_BY	-	PRF	PROFILIN G.hirsutum gene	-
446	A2_L_E09_69_583750	-	RBC	Rubisco G.hirsutum gene	-
447	A2_S1_H01_8_587337	-	RBC	Rubisco G.hirsutum gene	-
448	A2_S2_H09_72_587305	-	RBC	Rubisco G.hirsutum gene	-
449	D5_L_A08_57_583354	-	RBC	Rubisco G.hirsutum gene	-
450	D5_S_C05_35_589860	-	RBC	Rubisco G.hirsutum gene	-
451	JU_10365	-	-	-	-
452	JU_11274	-	-	-	-
453	JU_11391	-	-	-	-
454	JU_11564	-	-	-	-
455	JU_11584	-	-	-	-
456	JU_11829	-	-	-	-
457	JU_13342	-	-	-	-
458	JU_13471	-	-	-	-
459	JU_13497	-	-	-	-
460	JU_13554	-	-	-	-
461	JU_14104	-	-	-	-
462	JU_14329	-	-	-	-
463	JU_14398	-	-	-	-
464	JU_14541	-	-	-	-
465	JU_14560	-	-	-	-
466	JU_14643	-	-	-	-
467	JU_14857	-	-	-	-
468	JU_1501	-	-	-	-
469	JU_15761	-	-	-	-
470	JU_1594.22674	-	-	-	-
471	JU_161	-	-	-	-
472	JU_16332	-	-	-	-
473	JU_1883	-	-	-	-
474	JU_19118	-	-	-	-
475	JU_19455	-	-	-	-
476	JU_19725	-	-	-	-
477	JU_22388	-	-	-	-
478	JU_2418	-	-	-	-
479	JU_292	-	-	-	-
480	JU_3342	-	-	-	-
481	JU_3539	-	-	-	-
482	JU_3859	-	-	-	-
483	JU_3971	-	-	-	-
484	JU_3998	-	-	-	-
485	JU_4936	-	-	-	-
486	JU_5212.20778	-	-	-	-
487	JU_6397	-	-	-	-
488	JU_6871	-	-	-	-
489	JU_6878	-	-	-	-
490	JU_7265.12219	-	-	-	-
491	JU_7395	-	-	-	-
492	JU_7688	-	-	-	-
493	JU_7693	-	-	-	-
494	JU_7965	-	-	-	-
495	JU_803	-	-	-	-
496	JU_8280	-	-	-	-
497	JU_8560	-	-	-	-
498	JU_8778	-	-	-	-
499	JU_8790	-	-	-	-
500	JU_9926	-	-	-	-
