# Supplementary material for: Targeted Capture of Homoeologous Coding and Noncoding Sequence in Polyploid Cotton
Source: G3 (Bethesda). 2012 Aug 1;2(8):921–30. doi: 10.1534/g3.112.003392 (PMC3411248; doi:10.1534/g3.112.003392)
Supplement: Supporting Information [file supp_2.8.921_TableS2.xls]

## Sheet: TableS2
TABLE S2. Copy Number detection in the D5 genome (Gossypium raimondii) and intron detection.
Contig	Copy_Number	D5_genome_Scaffold_Number	D5_genome_Scaffold_Hit_Position	D5_genome_Intron_Counts	D5_genome_Intron_Lenght
A2_L_E09_69_583750	1	['scaffold_1']	[[]]	[0]	[[]]
A2_S1_H01_8_587337	1	['scaffold_7']	[[]]	[0]	[[]]
A2_S2_H09_72_587305	1	['scaffold_7']	[[]]	[0]	[[]]
Cotton16_00001_022	1	['scaffold_4']	[[[53626959, 53626881]]]	[1]	[[78]]
Cotton16_00001_052	1	['scaffold_4']	[[[54485625, 54485554], [54485283, 54484124]]]	[2]	[[71, 1159]]
Cotton16_00001_139	2	['scaffold_9']	[[[3771065, 3756376], [3756585, 3756685], [3756791, 3771679], [3771844, 3757198], [3758493, 3771864]]]	[5]
Cotton16_00001_150	1	['scaffold_7']	[[]]	[0]	[[]]
Cotton16_00001_189	1	['scaffold_1']	[[[17618116, 17618197]]]	[1]	[[81]]
Cotton16_00001_261	1	['scaffold_5']	[[[55047386, 55047742], [55047979, 55048078], [55048450, 55048534]]]	[3]	[[356, 99, 84]]
Cotton16_00001_297	1	['scaffold_4']	[[[54485625, 54485554], [54485283, 54484124], [54483418, 54483393]]]	[3]	[[71, 1159, 25]]
Cotton16_00001_307	1	['scaffold_7']	[[[7221967, 7219683]]]	[1]	[[2284]]
Cotton16_00001_350	2	['scaffold_9']	[[[3771065, 3756474], [3756585, 3756685], [3756791, 3771679], [3771846, 3757332]]]	[4]
Cotton16_00001_374	1	['scaffold_13']	[[[66134063, 66132102]]]	[1]	[[1961]]
Cotton16_00001_394	1	['scaffold_12']	[[[6841181, 6841074], [6840942, 6840376]]]	[2]	[[107, 566]]
Cotton16_00001_423	1	['scaffold_3']	[[[36454969, 36454428]]]	[1]	[[541]]
Cotton16_00002_028	1	['scaffold_6']	[[[37062743, 37062432], [37062226, 37061835], [37061688, 37061301], [37061057, 37060973], [37060864, 37060726], [37060542, 37060378], [37060183, 37059737]]]	[7]	[[311, 391, 387, 84, 138, 164, 446]]
Cotton16_00002_034	1	['scaffold_5']	[[[20161971, 20162079], [20162200, 20162715], [20162963, 20163040], [20163224, 20163250]]]	[4]	[[108, 515, 77, 26]]
Cotton16_00002_045	1	['scaffold_5']	[[]]	[0]	[[]]
Cotton16_00003_14	1	['scaffold_9']	[[[15537458, 15537594], [15537764, 15538679], [15538875, 15538959], [15539120, 15539205], [15539400, 15539486]]]	[5]	[[136, 915, 84, 85, 86]]
Cotton16_00005_01	1	['scaffold_1']	[[[13978598, 13978437], [13978294, 13977846], [13977703, 13977612], [13977420, 13977334], [13977173, 13976900], [13976679, 13976582], [13976446, 13976030], [13975923, 13975853], [13974940, 13974423], [13974264, 13974153], [13973972, 13973334], [13973160, 13973060]]]	[12]	[[161, 448, 91, 86, 273, 97, 416, 70, 517, 111, 638, 100]]
Cotton16_00008_17	3	['scaffold_11', 'scaffold_6']	[[[18383598, 18416800], [18416400, 18383520], [18383407, 18384010], [18383598, 18416807], [18416400, 18383520]]]	[5, 0]
Cotton16_00010_10	3	['scaffold_12', 'scaffold_2', 'scaffold_6']	[[[46588915, 46588546], [31695090, 31695171], [40725982, 40725580]]]	[1, 1, 1]
Cotton16_00010_17	2	['scaffold_1']	[[[48855036, 48854961], [48854750, 48854643], [48854469, 48853751], [48853472, 48811919]]]	[4]
Cotton16_00015_09	1	['scaffold_4']	[[[6177999, 6177906], [6177677, 6177601], [6177264, 6177188]]]	[3]	[[93, 76, 76]]
Cotton16_00033_09	2	['scaffold_4', 'scaffold_7']	[[[2042851, 2041490], [2041334, 2041224], [2041120, 2040568]]]	[0, 3]
Cotton16_00039_04	1	['scaffold_5']	[[[14923312, 14923801], [14924413, 14924504]]]	[2]	[[489, 91]]
Cotton16_00044_03	1	['scaffold_1']	[[[8872607, 8872481], [8872369, 8872172], [8872019, 8871569]]]	[3]	[[126, 197, 450]]
Cotton16_00050_07	1	['scaffold_8']	[[[48554971, 48555648], [48555900, 48555981], [48556156, 48556268]]]	[3]	[[677, 81, 112]]
Cotton16_00070_06	6	['scaffold_183', 'scaffold_7']	[[[4463730, 34525000], [34525000, 4463247], [4462630, 4449049], [4448613, 4462558]]]	[0, 4]
Cotton16_00072_04	1	['scaffold_13']	[[[21768151, 21768823], [21768976, 21769167], [21769387, 21769479], [21769694, 21769992]]]	[4]	[[672, 191, 92, 298]]
Cotton16_00076_06	1	['scaffold_11']	[[[4439266, 4440384], [4441315, 4441451]]]	[2]	[[1118, 136]]
Cotton16_00082_01	1	['scaffold_4']	[[[2941503, 2941142], [2940872, 2940761], [2940654, 2940391], [2940257, 2939826], [2939689, 2939591], [2939404, 2939083], [2938903, 2938801], [2938688, 2938649]]]	[8]	[[361, 111, 263, 431, 98, 321, 102, 39]]
Cotton16_00083_01	1	['scaffold_3']	[[[35561155, 35561198]]]	[1]	[[43]]
Cotton16_00091_04	1	['scaffold_6']	[[[2695951, 2696231], [2696547, 2697164], [2697280, 2697376], [2697616, 2697898]]]	[4]	[[280, 617, 96, 282]]
Cotton16_00152_01	1	['scaffold_8']	[[]]	[0]	[[]]
Cotton16_00153_02	1	['scaffold_7']	[[[2349149, 2349119], [2348721, 2348388], [2348183, 2346363]]]	[3]	[[30, 333, 1820]]
Cotton16_00173_04	1	['scaffold_10']	[[[26218980, 26218804], [26218587, 26218500], [26218299, 26217840], [26217327, 26216949]]]	[4]	[[176, 87, 459, 378]]
Cotton16_00176_04	5	['scaffold_1', 'scaffold_10', 'scaffold_13', 'scaffold_3', 'scaffold_4']	[[[23407922, 46134475], [47583296, 56195691], [56195537, 56195436], [2888146, 56252111], [56250126, 56250054]]]	[1, 2, 0, 0, 2]
Cotton16_00177_01	8	['scaffold_13']	[[[3460791, 3519942], [3520324, 3460877], [3461101, 3520408], [3520629, 3461171]]]	[4]
Cotton16_00177_03	7	['scaffold_13']	[[[3460797, 3460821], [3461101, 3461171]]]	[2]
Cotton16_00198_03	1	['scaffold_8']	[[[7379065, 7377945], [7377735, 7376741], [7376569, 7376150], [7376015, 7372681]]]	[4]	[[1120, 994, 419, 3334]]
Cotton16_00219_02	1	['scaffold_8']	[[[35248400, 35248490], [35248592, 35248674], [35248879, 35249499], [35249675, 35249747], [35250116, 35250332]]]	[5]	[[90, 82, 620, 72, 216]]
Cotton16_00237_01	1	['scaffold_8']	[[]]	[0]	[[]]
Cotton16_00280_02	1	['scaffold_5']	[[[9039043, 9041274]]]	[1]	[[2231]]
Cotton16_00312_02	1	['scaffold_12']	[[[42150776, 42150845]]]	[1]	[[69]]
Cotton16_00312_03	1	['scaffold_12']	[[[42150776, 42150845]]]	[1]	[[69]]
Cotton16_00313_01	3	['scaffold_1', 'scaffold_8']	[[[10760454, 10737853], [10738039, 10760536], [10761231, 10738849], [10739201, 10761264]]]	[4, 0]
Cotton16_00329_02	2	['scaffold_7']	[[[59323365, 59332713], [59331645, 59323335]]]	[2]
Cotton16_00349_03	2	['scaffold_9']	[[[3756585, 3770933], [3771065, 3756685], [3756791, 3757198], [3757357, 3771679], [3772712, 3757566]]]	[5]
Cotton16_00384_02	1	['scaffold_11']	[[[8674111, 8673990], [8673789, 8673693], [8673412, 8673288], [8673041, 8672953]]]	[4]	[[121, 96, 124, 88]]
Cotton16_00414_03	2	['scaffold_4', 'scaffold_5']	[[]]	[0, 0]
Cotton16_00415_03	2	['scaffold_13']	[[[66320666, 66308296], [66307852, 66307734], [66307414, 66319896], [66319408, 66307027]]]	[4]
Cotton16_00420_02	1	['scaffold_2']	[[[55085484, 55084564]]]	[1]	[[920]]
Cotton16_00422_01	1	['scaffold_2']	[[[56423937, 56424798], [56426554, 56426597]]]	[2]	[[861, 43]]
Cotton16_00426_02	1	['scaffold_6']	[[[43588899, 43589977], [43590209, 43590481], [43590636, 43592519]]]	[3]	[[1078, 272, 1883]]
Cotton16_00431_01	1	['scaffold_10']	[[[52933915, 52933658], [52933534, 52933409]]]	[2]	[[257, 125]]
Cotton16_00445_02	1	['scaffold_12']	[[[49912526, 49912415], [49911754, 49911638], [49911391, 49911305]]]	[3]	[[111, 116, 86]]
Cotton16_00447_01	3	['scaffold_10', 'scaffold_2', 'scaffold_7']	[[[26218587, 26217840]]]	[1, 0, 0]
Cotton16_00467_01	11	['scaffold_13']	[[[3432715, 3460480], [3460791, 3520408], [3520632, 3460877], [3461098, 3386096], [3386320, 3520702], [3520934, 3461481], [3462290, 3386700], [3387142, 3387617]]]	[8]
Cotton16_00470_02	1	['scaffold_10']	[[[5912424, 5913387]]]	[1]	[[963]]
Cotton16_00623_02	1	['scaffold_9']	[[[13868528, 13868800], [13868973, 13869178], [13869362, 13869451]]]	[3]	[[272, 205, 89]]
Cotton16_00645_02	1	['scaffold_6']	[[[40873237, 40873308], [40874541, 40875720]]]	[2]	[[71, 1179]]
Cotton16_00789_01	1	['scaffold_1']	[[[10725806, 10725885], [10726073, 10726069], [10726478, 10731403]]]	[3]	[[79, -4, 4925]]
Cotton16_00810_01	1	['scaffold_8']	[[[53828318, 53828393], [53828507, 53828598]]]	[2]	[[75, 91]]
Cotton16_00811_01	1	['scaffold_8']	[[[48317186, 48317383], [48317840, 48320061], [48320856, 48320929]]]	[3]	[[197, 2221, 73]]
Cotton16_00894_01	1	['scaffold_12']	[[[41908369, 41908280], [41907737, 41907643], [41907480, 41907383], [41907126, 41907101]]]	[4]	[[89, 94, 97, 25]]
Cotton16_00894_02	1	['scaffold_12']	[[[41908652, 41908567], [41908369, 41908280], [41907737, 41907643], [41907480, 41907383]]]	[4]	[[85, 89, 94, 97]]
Cotton16_01040_02	3	['scaffold_12', 'scaffold_5', 'scaffold_9']	[[[24209230, 24210297], [24210568, 24211797]]]	[0, 2, 0]
Cotton16_01130_01	1	['scaffold_7']	[[[15248329, 15248402], [15248892, 15248981]]]	[2]	[[73, 89]]
Cotton16_01194_02	1	['scaffold_2']	[[]]	[0]	[[]]
Cotton16_01210_01	1	['scaffold_4']	[[[36953496, 36953597], [36953727, 36953806]]]	[2]	[[101, 79]]
Cotton16_01319_02	2	['scaffold_1', 'scaffold_3']	[[[35737968, 35737493], [35737371, 35737247], [35737106, 35737010], [35736901, 35736608], [35736341, 35736063]]]	[0, 5]
Cotton16_01338_01	1	['scaffold_9']	[[[19908106, 19907726], [19907603, 19907523], [19907421, 19905392]]]	[3]	[[380, 80, 2029]]
Cotton16_01338_02	1	['scaffold_9']	[[[19908457, 19908256], [19908106, 19907726], [19907603, 19907523], [19907421, 19905392], [19905285, 19904461]]]	[5]	[[201, 380, 80, 2029, 824]]
Cotton16_01348_01	6	['scaffold_6']	[[[35088073, 35041959], [35042101, 35088384], [35088528, 35088616], [35088808, 35042947], [35043109, 35043366], [35043587, 35089654], [35089790, 35044259], [35044366, 35090229], [35090332, 35044466]]]	[9]
Cotton16_01465_01	1	['scaffold_12']	[[[48185913, 48185938]]]	[1]	[[25]]
Cotton16_01475_01	1	['scaffold_9']	[[[5640906, 5640794], [5640682, 5640151], [5640037, 5639899], [5639781, 5639502], [5639397, 5639143], [5638928, 5638841], [5638503, 5638413]]]	[7]	[[112, 531, 138, 279, 254, 87, 90]]
Cotton16_01510_01	1	['scaffold_13']	[[[39287581, 39287697], [39287827, 39287937], [39288415, 39288463]]]	[3]	[[116, 110, 48]]
Cotton16_01564_01	1	['scaffold_9']	[[[4171156, 4172093]]]	[1]	[[937]]
Cotton16_01606_02	1	['scaffold_12']	[[]]	[0]	[[]]
Cotton16_01662_01	1	['scaffold_8']	[[[28763273, 28762589], [28762470, 28761860], [28761746, 28761056]]]	[3]	[[684, 610, 690]]
Cotton16_01670_01	2	['scaffold_10']	[[[57816996, 57776773], [57776388, 57816913]]]	[2]
Cotton16_01698_02	1	['scaffold_3']	[[[35411632, 35411741]]]	[1]	[[109]]
Cotton16_01730_02	1	['scaffold_11']	[[[3529097, 3525364]]]	[1]	[[3733]]
Cotton16_01762_02	1	['scaffold_12']	[[[35997223, 35997300], [35997436, 35997557], [35998259, 35998333], [35998493, 35998591]]]	[4]	[[77, 121, 74, 98]]
Cotton16_01772_01	1	['scaffold_5']	[[]]	[0]	[[]]
Cotton16_01815_01	1	['scaffold_10']	[[[59282231, 59282306], [59282528, 59282600], [59282839, 59282905]]]	[3]	[[75, 72, 66]]
Cotton16_01820_02	1	['scaffold_1']	[[[9696809, 9696889]]]	[1]	[[80]]
Cotton16_01956_01	1	['scaffold_7']	[[[4090901, 4090816], [4090714, 4090624], [4090426, 4090351]]]	[3]	[[85, 90, 75]]
Cotton16_01956_02	2	['scaffold_7', 'scaffold_9']	[[[4090901, 4090816], [4090714, 4090624], [4090426, 4090351]]]	[3, 0]
Cotton16_02012_01	1	['scaffold_4']	[[]]	[0]	[[]]
Cotton16_02205_01	1	['scaffold_6']	[[[45586555, 45587037], [45587143, 45588107]]]	[2]	[[482, 964]]
Cotton16_02242_01	1	['scaffold_7']	[[[1385712, 1385538], [1385422, 1385299], [1385119, 1384521]]]	[3]	[[174, 123, 598]]
Cotton16_02272_01	2	['scaffold_10']	[[[53614888, 53619700], [53619871, 53645213], [53645379, 53614982], [53615211, 53645476], [53645676, 53615285]]]	[5]
Cotton16_02346_01	1	['scaffold_2']	[[[40561912, 40561960], [40562316, 40562407], [40562824, 40563004]]]	[3]	[[48, 91, 180]]
Cotton16_02434_01	1	['scaffold_13']	[[[47725145, 47726103], [47726678, 47726817]]]	[2]	[[958, 139]]
Cotton16_02673_01	1	['scaffold_3']	[[[35250695, 35250925], [35251025, 35251122], [35251248, 35251470]]]	[3]	[[230, 97, 222]]
Cotton16_02702_01	1	['scaffold_9']	[[[38749486, 38749481]]]	[1]	[[-5]]
Cotton16_02754_01	1	['scaffold_8']	[[]]	[0]	[[]]
Cotton16_02908_01	1	['scaffold_12']	[[[49833847, 49833769], [49833637, 49833566]]]	[2]	[[78, 71]]
Cotton16_03057_01	1	['scaffold_4']	[[[3815094, 3814602]]]	[1]	[[492]]
Cotton16_03189_01	1	['scaffold_10']	[[[7806945, 7805124]]]	[1]	[[1821]]
Cotton16_03190_01	1	['scaffold_11']	[[[3186064, 3183163], [3183021, 3182496]]]	[2]	[[2901, 525]]
Cotton16_03254_01	1	['scaffold_10']	[[[37675545, 37675429], [37675306, 37675105]]]	[2]	[[116, 201]]
Cotton16_03273_01	1	['scaffold_4']	[[]]	[0]	[[]]
Cotton16_03279_01	1	['scaffold_13']	[[[42433242, 42432496]]]	[1]	[[746]]
Cotton16_03509_01	1	['scaffold_4']	[[]]	[0]	[[]]
Cotton16_03975_01	1	['scaffold_9']	[[]]	[0]	[[]]
Cotton16_04072_01	2	['scaffold_11', 'scaffold_177']	[[[2670657, 2667261], [2667159, 2661975], [2661789, 2661689], [9594, 6746]]]	[3, 1]
Cotton16_04240_01	1	['scaffold_13']	[[[46560543, 46561896], [46562057, 46562338], [46562879, 46563172], [46563330, 46563686]]]	[4]	[[1353, 281, 293, 356]]
Cotton16_04313_01	1	['scaffold_1']	[[]]	[0]	[[]]
Cotton16_04360_01	1	['scaffold_9']	[[[13832154, 13831096]]]	[1]	[[1058]]
Cotton16_04409_01	1	['scaffold_10']	[[[5870739, 5870169]]]	[1]	[[570]]
Cotton16_04516_01	1	['scaffold_6']	[[[37060864, 37060726], [37060542, 37060378], [37060183, 37059737]]]	[3]	[[138, 164, 446]]
Cotton16_04551_01	1	['scaffold_10']	[[[59345736, 59345643], [59345319, 59345156], [59345041, 59344951]]]	[3]	[[93, 163, 90]]
Cotton16_04753_01	1	['scaffold_12']	[[[14293286, 14293185]]]	[1]	[[101]]
Cotton16_04932_01	1	['scaffold_9']	[[[14961778, 14963215], [14963486, 14963580]]]	[2]	[[1437, 94]]
Cotton16_05048_01	1	['scaffold_1']	[[[3087408, 3087327], [3087064, 3085908]]]	[2]	[[81, 1156]]
Cotton16_05052_01	1	['scaffold_6']	[[[43883328, 43883693]]]	[1]	[[365]]
Cotton16_05193_01	1	['scaffold_13']	[[]]	[0]	[[]]
Cotton16_05204_01	1	['scaffold_10']	[[[58845007, 58843598]]]	[1]	[[1409]]
Cotton16_05220_01	1	['scaffold_5']	[[]]	[0]	[[]]
Cotton16_05555_01	1	['scaffold_6']	[[]]	[0]	[[]]
Cotton16_05572_01	1	['scaffold_9']	[[[2007557, 2005890]]]	[1]	[[1667]]
Cotton16_05926_01	1	['scaffold_7']	[[[6918109, 6918067]]]	[1]	[[42]]
Cotton16_06003_01	1	['scaffold_7']	[[[2081404, 2082028], [2082143, 2082228]]]	[2]	[[624, 85]]
Cotton16_06091_01	1	['scaffold_10']	[[[24169990, 24173312]]]	[1]	[[3322]]
Cotton16_06190_01	1	['scaffold_12']	[[[38571895, 38572623], [38572900, 38573124], [38573373, 38573479]]]	[3]	[[728, 224, 106]]
Cotton16_06300_01	1	['scaffold_9']	[[]]	[0]	[[]]
Cotton16_06700_01	1	['scaffold_2']	[[[12697572, 12698284]]]	[1]	[[712]]
Cotton16_06871_01	1	['scaffold_11']	[[[18509935, 18510010], [18510324, 18510398]]]	[2]	[[75, 74]]
Cotton16_07153_01	1	['scaffold_9']	[[[16862628, 16862310], [16862079, 16861470], [16861321, 16861238], [16861103, 16861011]]]	[4]	[[318, 609, 83, 92]]
Cotton16_07227_01	1	['scaffold_8']	[[]]	[0]	[[]]
Cotton16_07236_01	1	['scaffold_8']	[[[38818897, 38818783], [38818550, 38818532], [38818227, 38818203]]]	[3]	[[114, 18, 24]]
Cotton16_07271_01	1	['scaffold_3']	[[[5340279, 5340364], [5340467, 5342170], [5342443, 5342635]]]	[3]	[[85, 1703, 192]]
Cotton16_07319_01	1	['scaffold_7']	[[]]	[0]	[[]]
Cotton16_07380_01	1	['scaffold_6']	[[[30679958, 30679670], [30679510, 30679086], [30678588, 30678548]]]	[3]	[[288, 424, 40]]
Cotton16_07463_01	1	['scaffold_7']	[[[56948554, 56948906]]]	[1]	[[352]]
Cotton16_07511_01	1	['scaffold_9']	[[[17351896, 17351807]]]	[1]	[[89]]
Cotton16_07637_01	1	['scaffold_10']	[[[67271, 67676], [67779, 68041], [68205, 68304], [68582, 67676]]]	[4]	[[405, 262, 99, -906]]
Cotton16_07751_01	1	['scaffold_13']	[[[60286606, 60286516], [60286234, 60286022]]]	[2]	[[90, 212]]
Cotton16_07809_01	1	['scaffold_11']	[[]]	[0]	[[]]
Cotton16_07817_01	1	['scaffold_4']	[[[53626959, 53626881]]]	[1]	[[78]]
Cotton16_07872_01	1	['scaffold_9']	[[[17561920, 17561648], [17561036, 17560945]]]	[2]	[[272, 91]]
Cotton16_07914_01	2	['scaffold_1', 'scaffold_11']	[[]]	[0, 0]
Cotton16_08028_01	1	['scaffold_8']	[[[763407, 763258], [763056, 761593]]]	[2]	[[149, 1463]]
Cotton16_08124_01	1	['scaffold_3']	[[[39740169, 39740060], [39739789, 39738808]]]	[2]	[[109, 981]]
Cotton16_08207_01	1	['scaffold_2']	[[]]	[0]	[[]]
Cotton16_08267_01	1	['scaffold_3']	[[]]	[0]	[[]]
Cotton16_08316_01	1	['scaffold_13']	[[[3645474, 3645838], [3646016, 3646171]]]	[2]	[[364, 155]]
Cotton16_08370_01	1	['scaffold_10']	[[]]	[0]	[[]]
Cotton16_08394_01	8	['scaffold_5']	[[[9963533, 9877748], [9877609, 9962957], [9962628, 9876195], [9876033, 9855507]]]	[4]
Cotton16_08720_01	1	['scaffold_6']	[[[40980634, 40980391], [40980284, 40978922], [40978809, 40978296]]]	[3]	[[243, 1362, 513]]
Cotton16_08724_01	7	['scaffold_9']	[[[818381, 771910], [771753, 771368], [771227, 771131], [771002, 770696], [770483, 770390], [770125, 769886], [769688, 816259], [815902, 815819], [815199, 769126]]]	[9]
Cotton16_08863_01	1	['scaffold_5']	[[]]	[0]	[[]]
Cotton16_08878_01	1	['scaffold_3']	[[]]	[0]	[[]]
Cotton16_09004_01	1	['scaffold_8']	[[[53426769, 53426685], [53426548, 53426385], [53426050, 53425964], [53425779, 53425685], [53425441, 53425415]]]	[5]	[[84, 163, 86, 94, 26]]
Cotton16_09108_01	1	['scaffold_10']	[[]]	[0]	[[]]
Cotton16_09260_01	1	['scaffold_4']	[[[51759971, 51760045]]]	[1]	[[74]]
Cotton16_09277_01	1	['scaffold_1']	[[[13978294, 13977846], [13977703, 13977612]]]	[2]	[[448, 91]]
Cotton16_09413_01	NA
Cotton16_09499_01	1	['scaffold_8']	[[[4338760, 4338670]]]	[1]	[[90]]
Cotton16_09534_01	1	['scaffold_1']	[[]]	[0]	[[]]
Cotton16_09561_01	1	['scaffold_1']	[[[33607751, 33607687], [33606798, 33606764]]]	[2]	[[64, 34]]
Cotton16_09622_01	1	['scaffold_1']	[[[31028890, 31028801], [31028669, 31028277]]]	[2]	[[89, 392]]
Cotton16_09926_01	1	['scaffold_9']	[[[19004556, 19004482]]]	[1]	[[74]]
Cotton16_10021_01	1	['scaffold_7']	[[]]	[0]	[[]]
Cotton16_10122_01	1	['scaffold_3']	[[[38800222, 38799246], [38799055, 38798903], [38798734, 38798641]]]	[3]	[[976, 152, 93]]
Cotton16_10135_01	1	['scaffold_4']	[[[41003647, 41003554], [41003422, 41003316]]]	[2]	[[93, 106]]
Cotton16_10157_01	1	['scaffold_10']	[[]]	[0]	[[]]
Cotton16_10346_01	1	['scaffold_9']	[[]]	[0]	[[]]
Cotton16_10459_01	1	['scaffold_4']	[[[42745726, 42745832]]]	[1]	[[106]]
Cotton16_10502_01	1	['scaffold_2']	[[[1575689, 1575798], [1575932, 1576763], [1576906, 1578165]]]	[3]	[[109, 831, 1259]]
Cotton16_10581_01	1	['scaffold_1']	[[]]	[0]	[[]]
Cotton16_10655_01	1	['scaffold_8']	[[[34077770, 34078789]]]	[1]	[[1019]]
Cotton16_10787_01	1	['scaffold_13']	[[[54741312, 54738749], [54738597, 54738324], [54738207, 54738132], [54738013, 54737067]]]	[4]	[[2563, 273, 75, 946]]
Cotton16_10896_01	1	['scaffold_11']	[[[47740284, 47740154]]]	[1]	[[130]]
Cotton16_11133_01	1	['scaffold_1']	[[[13978722, 13978437], [13978294, 13977846], [13977703, 13977612]]]	[3]	[[285, 448, 91]]
Cotton16_11417_01	1	['scaffold_5']	[[[840011, 849754]]]	[1]	[[-9743]]
Cotton16_11424_01	1	['scaffold_1']	[[[22017786, 22017882], [22018013, 22018173]]]	[2]	[[96, 160]]
Cotton16_11697_01	1	['scaffold_13']	[[[67340872, 67341148], [67341325, 67341405]]]	[2]	[[276, 80]]
Cotton16_11772_01	6	['scaffold_11', 'scaffold_13', 'scaffold_2', 'scaffold_5', 'scaffold_6', 'scaffold_7']	[[[31537039, 31536949], [31536713, 31536631], [31536631, 31633514], [31633514, 31536189], [18606837, 18608016], [17317269, 602531], [603310, 601527], [601527, 28555870]]]	[0, 4, 1, 0, 3, 0]
Cotton16_11812_01	10	['scaffold_3']	[[[42428603, 42438605], [42438772, 42438865], [42438865, 42428101], [42427983, 42427583], [42427583, 42440102], [42440550, 42440813], [42440813, 42426055], [42426055, 42441365], [42441365, 42425279], [42425279, 42442078]]]	[10]
Cotton16_11832_01	1	['scaffold_9']	[[[4478702, 4478974], [4479299, 4479396], [4479516, 4479620]]]	[3]	[[272, 97, 104]]
Cotton16_11966_01	1	['scaffold_10']	[[[5969992, 5969892], [5969615, 5969117]]]	[2]	[[100, 498]]
Cotton16_12010_01	1	['scaffold_6']	[[]]	[0]	[[]]
Cotton16_12348_01	1	['scaffold_8']	[[[10072898, 10072421], [10071990, 10071903]]]	[2]	[[477, 87]]
Cotton16_12374_01	1	['scaffold_6']	[[[2015640, 2014613], [2014344, 2014270], [2013893, 2013412], [2013193, 2012683], [2012543, 2012442], [2012193, 2012112]]]	[6]	[[1027, 74, 481, 510, 101, 81]]
Cotton16_12400_01	1	['scaffold_10']	[[[3564954, 3565078], [3565186, 3566785], [3566917, 3567038], [3567147, 3567319], [3567458, 3567537], [3567678, 3567828]]]	[6]	[[124, 1599, 121, 172, 79, 150]]
Cotton16_12464_01	3	['scaffold_11', 'scaffold_3', 'scaffold_4']	[[[18510398, 18510324], [18510010, 18509935], [39740169, 39740060]]]	[2, 1, 0]
Cotton16_12487_01	1	['scaffold_5']	[[[55048450, 55048534]]]	[1]	[[84]]
Cotton16_12521_01	1	['scaffold_6']	[[]]	[0]	[[]]
Cotton16_12524_01	1	['scaffold_13']	[[[42457674, 42468694], [42468347, 42457579], [42457122, 42468249]]]	[3]	[[-11020, 10768, -11127]]
Cotton16_12717_01	1	['scaffold_5']	[[[43383808, 43383886], [43384044, 43384115], [43384279, 43384385], [43384538, 43385338], [43385701, 43385777]]]	[5]	[[78, 71, 106, 800, 76]]
Cotton16_12721_01	1	['scaffold_5']	[[[39160815, 39161824], [39161968, 39162478]]]	[2]	[[1009, 510]]
Cotton16_12748_01	1	['scaffold_13']	[[[40541868, 40541943]]]	[1]	[[75]]
Cotton16_12800_01	1	['scaffold_7']	[[[4569253, 4568847], [4568516, 4567198]]]	[2]	[[406, 1318]]
Cotton16_12889_01	1	['scaffold_6']	[[[46856885, 46856547], [46855798, 46855951]]]	[2]	[[338, -153]]
Cotton16_13061_01	1	['scaffold_8']	[[[56302456, 56302529], [56302662, 56303056]]]	[2]	[[73, 394]]
Cotton16_13296_01	1	['scaffold_12']	[[[45505577, 45506430], [45506538, 45508292], [45508434, 45509225]]]	[3]	[[853, 1754, 791]]
Cotton16_13518_01	1	['scaffold_1']	[[[1427826, 1428019], [1428151, 1429132]]]	[2]	[[193, 981]]
Cotton16_13721_01	1	['scaffold_4']	[[[54543444, 54543480], [54543628, 54543698], [54543953, 54544497], [54545344, 54545942]]]	[4]	[[36, 70, 544, 598]]
Cotton16_13841_01	1	['scaffold_8']	[[[47717333, 47717421]]]	[1]	[[88]]
Cotton16_13933_01	1	['scaffold_1']	[[[11007107, 11006007]]]	[1]	[[1100]]
Cotton16_14069_01	1	['scaffold_13']	[[[13645162, 13645218], [13645475, 13645496], [13645876, 13645908]]]	[3]	[[56, 21, 32]]
Cotton16_14087_01	1	['scaffold_8']	[[[29202765, 29202908]]]	[1]	[[143]]
Cotton16_14209_01	1	['scaffold_8']	[[[56147158, 56147053]]]	[1]	[[105]]
Cotton16_14314_01	1	['scaffold_9']	[[]]	[0]	[[]]
Cotton16_14779_01	1	['scaffold_13']	[[[231895, 230036], [229900, 229332]]]	[2]	[[1859, 568]]
Cotton16_14927_01	1	['scaffold_4']	[[[47767941, 47767851]]]	[1]	[[90]]
Cotton16_15307_01	1	['scaffold_9']	[[[10760456, 10759202], [10759037, 10758675], [10758548, 10757559], [10757293, 10757022], [10756856, 10756552], [10756445, 10755347], [10754893, 10754812]]]	[7]	[[1254, 362, 989, 271, 304, 1098, 81]]
Cotton16_15681_01	1	['scaffold_8']	[[[39456190, 39456441], [39456573, 39456723]]]	[2]	[[251, 150]]
Cotton16_15995_01	11	['scaffold_13']	[[[3504493, 3432380], [3432710, 3460883], [3461098, 3520414], [3520632, 3516460]]]	[4]
Cotton16_16463_01	1	['scaffold_9']	[[]]	[0]	[[]]
Cotton16_16668_01	1	['scaffold_4']	[[]]	[0]	[[]]
Cotton16_16822_01	1	['scaffold_8']	[[[47716722, 47716750], [47716934, 47717203], [47717333, 47717421]]]	[3]	[[28, 269, 88]]
Cotton16_17107_01	1	['scaffold_5']	[[[58516443, 58517128]]]	[1]	[[685]]
Cotton16_17225_01	1	['scaffold_9']	[[[7576411, 7576510], [7576684, 7577770], [7577873, 7578152]]]	[3]	[[99, 1086, 279]]
Cotton16_17263_01	1	['scaffold_11']	[[[17259162, 17259252], [17259542, 17259623], [17260040, 17260038]]]	[3]	[[90, 81, -2]]
Cotton16_17286_01	1	['scaffold_4']	[[[45028842, 45028921], [45029034, 45029171]]]	[2]	[[79, 137]]
Cotton16_17473_01	1	['scaffold_6']	[[[45561939, 45562341]]]	[1]	[[402]]
Cotton16_17483_01	1	['scaffold_7']	[[[46007733, 46006944]]]	[1]	[[789]]
Cotton16_17598_01	7	['scaffold_7']	[[[50778023, 51160203], [51160203, 50777564], [50777564, 51181813], [51181813, 50777228]]]	[4]
Cotton16_17620_01	1	['scaffold_9']	[[[572529, 572652], [572784, 572977]]]	[2]	[[123, 193]]
Cotton16_18036_01	2	['scaffold_11', 'scaffold_4']	[[[18416801, 18383864]]]	[1, 0]
Cotton16_18188_01	1	['scaffold_4']	[[[20486060, 20487055], [20486924, 20486536]]]	[2]	[[-995, 388]]
Cotton16_18393_01	1	['scaffold_10']	[[[24932732, 24933207], [24933334, 24933421]]]	[2]	[[475, 87]]
Cotton16_18469_01	1	['scaffold_11']	[[]]	[0]	[[]]
Cotton16_18713_01	1	['scaffold_8']	[[]]	[0]	[[]]
Cotton16_18848_01	1	['scaffold_11']	[[]]	[0]	[[]]
Cotton16_19260_01	1	['scaffold_9']	[[[11142254, 11142329]]]	[1]	[[75]]
Cotton16_19330_01	1	['scaffold_12']	[[[4664810, 4664586], [4664307, 4664198]]]	[2]	[[224, 109]]
Cotton16_19391_01	1	['scaffold_10']	[[[7225482, 7225643]]]	[1]	[[161]]
Cotton16_19419_01	1	['scaffold_12']	[[[15796553, 15795297]]]	[1]	[[1256]]
Cotton16_19420_01	1	['scaffold_2']	[[[29324136, 29324054], [29323778, 29323709], [29323507, 29323416], [29323066, 29322619], [29321804, 29321730]]]	[5]	[[82, 69, 91, 447, 74]]
Cotton16_19506_01	2	['scaffold_4', 'scaffold_7']	[[[41630336, 41630416], [41630548, 41630652]]]	[2, 0]
Cotton16_19581_01	1	['scaffold_11']	[[[2847477, 2848232]]]	[1]	[[755]]
Cotton16_20122_01	2	['scaffold_8']	[[[44848329, 44848408], [44848832, 44849116], [44849321, 44849409], [44849585, 44849693], [44849965, 7848090]]]	[5]
Cotton16_20270_01	2	['scaffold_4']	[[[4080581, 4082618], [4082618, 4080248], [4080248, 4100629], [4101036, 4083363]]]	[4]
Cotton16_20308_01	1	['scaffold_7']	[[]]	[0]	[[]]
Cotton16_20329_01	1	['scaffold_8']	[[[37749952, 37749885], [37749576, 37748568]]]	[2]	[[67, 1008]]
Cotton16_20572_01	1	['scaffold_9']	[[]]	[0]	[[]]
Cotton16_20715_01	1	['scaffold_9']	[[[35156359, 35156287]]]	[1]	[[72]]
Cotton16_20795_01	2	['scaffold_1']	[[[1969099, 1969186], [1969316, 1969400]]]	[2]
Cotton16_20918_01	2	['scaffold_11', 'scaffold_4']	[[[18416395, 18384023], [18383597, 18416319]]]	[2, 0]
Cotton16_21394_01	1	['scaffold_9']	[[[10153253, 10152644], [10152526, 10152423], [10152227, 10152138], [10151759, 10151676], [10151574, 10149916], [10149704, 10149568], [10149390, 10149289], [10149017, 10148650]]]	[8]	[[609, 103, 89, 83, 1658, 136, 101, 367]]
Cotton16_21672_01	1	['scaffold_6']	[[[30171113, 30170897], [30170567, 30170415], [30170192, 30170084], [30169217, 30168681], [30168451, 30168092]]]	[5]	[[216, 152, 108, 536, 359]]
Cotton16_21697_01	1	['scaffold_4']	[[[2834208, 2834105]]]	[1]	[[103]]
Cotton16_21784_01	5	['scaffold_10', 'scaffold_13', 'scaffold_3', 'scaffold_4', 'scaffold_7']	[[[20363708, 20364809], [8064909, 8066100], [47856593, 47855968]]]	[1, 0, 1, 1, 0]
Cotton16_21812_01	1	['scaffold_3']	[[]]	[0]	[[]]
Cotton16_22287_01	2	['scaffold_13', 'scaffold_541']	[[[6323, 1]]]	[0, 1]
Cotton16_22611_01	1	['scaffold_10']	[[[37675545, 37675429], [37675306, 37675105]]]	[2]	[[116, 201]]
Cotton16_22715_01	3	['scaffold_4']	[[[4080595, 4082604], [4082604, 4080248], [4080248, 4083150], [4083262, 4100633], [4100633, 4080049]]]	[5]
Cotton16_22808_01	1	['scaffold_9']	[[[10774647, 10774468], [10774338, 10774250]]]	[2]	[[179, 88]]
Cotton16_22999_01	1	['scaffold_11']	[[[898695, 898596], [898480, 898070]]]	[2]	[[99, 410]]
Cotton16_23027_01	1	['scaffold_4']	[[[53626959, 53626881]]]	[1]	[[78]]
Cotton16_23040_01	1	['scaffold_6']	[[]]	[0]	[[]]
Cotton16_23116_01	1	['scaffold_4']	[[[6427494, 6427414], [6427287, 6427205], [6427078, 6427001], [6426888, 6426796], [6426544, 6426456], [6426301, 6426238]]]	[6]	[[80, 82, 77, 92, 88, 63]]
Cotton16_23119_01	1	['scaffold_4']	[[[2281950, 2281774], [2281642, 2280443]]]	[2]	[[176, 1199]]
Cotton16_23204_01	1	['scaffold_11']	[[[46613467, 46613835]]]	[1]	[[368]]
Cotton16_23510_01	1	['scaffold_9']	[[[24795726, 24795818], [24795948, 24796037]]]	[2]	[[92, 89]]
Cotton16_23600_01	1	['scaffold_8']	[[[36828466, 36828381]]]	[1]	[[85]]
Cotton16_23704_01	1	['scaffold_9']	[[]]	[0]	[[]]
Cotton16_23972_01	1	['scaffold_12']	[[[5990590, 5990673], [5990813, 5991860]]]	[2]	[[83, 1047]]
Cotton16_24096_01	2	['scaffold_4']	[[[4080570, 4082629], [4082629, 4080248], [4080248, 4100619], [4101036, 4083366]]]	[4]
Cotton16_24254_01	2	['scaffold_2', 'scaffold_3']	[[[38695987, 38695909], [38695753, 38695668], [38695054, 38694952], [38694789, 38694568], [38694127, 38694067]]]	[0, 5]
Cotton16_24325_01	1	['scaffold_9']	[[[17561920, 17561648], [17561036, 17560945]]]	[2]	[[272, 91]]
Cotton16_24408_01	1	['scaffold_9']	[[[2186527, 2186437]]]	[1]	[[90]]
Cotton16_24619_01	1	['scaffold_8']	[[]]	[0]	[[]]
Cotton16_24698_01	3	['scaffold_4', 'scaffold_7']	[[[55348492, 55348571], [55348699, 55339852], [55340004, 55349414]]]	[3, 0]
Cotton16_24853_01	NA
Cotton16_25108_02	1	['scaffold_11']	[[[898695, 898596], [898480, 898070]]]	[2]	[[99, 410]]
Cotton16_25193_01	1	['scaffold_9']	[[]]	[0]	[[]]
Cotton16_25302_01	1	['scaffold_5']	[[[58516443, 58517128], [58517272, 58517445], [58517553, 58518017]]]	[3]	[[685, 173, 464]]
Cotton16_25313_01	1	['scaffold_7']	[[[1683968, 1684044], [1684302, 1684758], [1685560, 1685629], [1686068, 1686163]]]	[4]	[[76, 456, 69, 95]]
Cotton16_25390_01	1	['scaffold_10']	[[[5969992, 5969892], [5969615, 5969477]]]	[2]	[[100, 138]]
Cotton16_25607_01	1	['scaffold_10']	[[[53251342, 53251431], [53251667, 53251759], [53252147, 53252237], [53252353, 53252450]]]	[4]	[[89, 92, 90, 97]]
Cotton16_25648_01	1	['scaffold_5']	[[[11791127, 11791192]]]	[1]	[[65]]
Cotton16_25715_01	1	['scaffold_8']	[[[48920044, 48920690], [48920801, 48920955], [48921077, 48921259], [48921669, 48921755], [48921898, 48922321], [48922457, 48922536], [48922756, 48923007]]]	[7]	[[646, 154, 182, 86, 423, 79, 251]]
Cotton16_25885_01	3	['scaffold_4']	[[[4080568, 4082631], [4082631, 4080248], [4080248, 4100633], [4101036, 4083150], [4083150, 4080049]]]	[5]
Cotton16_26080_01	1	['scaffold_13']	[[[50699404, 50684171]]]	[1]	[[15233]]
Cotton16_26110_01	1	['scaffold_1']	[[]]	[0]	[[]]
Cotton16_26413_01	1	['scaffold_3']	[[[34725833, 34725546], [34725120, 34725090]]]	[2]	[[287, 30]]
Cotton16_26544_01	2	['scaffold_1', 'scaffold_4']	[[[20403421, 20403511], [20403643, 20403714], [41630337, 41630419]]]	[2, 1]
Cotton16_26861_01	1	['scaffold_5']	[[]]	[0]	[[]]
Cotton16_26888_01	1	['scaffold_1']	[[]]	[0]	[[]]
Cotton16_27009_01	1	['scaffold_12']	[[[49833835, 49833769], [49833637, 49833566]]]	[2]	[[66, 71]]
Cotton16_27085_01	1	['scaffold_4']	[[[54347829, 54347931], [54348202, 54348765]]]	[2]	[[102, 563]]
Cotton16_27283_01	1	['scaffold_3']	[[[39323606, 39323693], [39323825, 39324244]]]	[2]	[[87, 419]]
Cotton16_27429_01	1	['scaffold_9']	[[[21773214, 21773295]]]	[1]	[[81]]
Cotton16_27521_01	1	['scaffold_9']	[[[5865159, 5865237], [5865445, 5865533], [5866066, 5866105]]]	[3]	[[78, 88, 39]]
Cotton16_27871_01	1	['scaffold_8']	[[]]	[0]	[[]]
Cotton16_27915_01	16	['scaffold_9']	[[[56057120, 56100873], [56101021, 56057223], [56057489, 55875803], [55876068, 55970866], [55971132, 56057590], [56057965, 56101485], [56101854, 56017198], [56017573, 56058313], [56058536, 56058606], [56058746, 56122131], [56122380, 56059393]]]	[11]
Cotton16_27929_01	1	['scaffold_3']	[[[39725820, 39725862]]]	[1]	[[42]]
Cotton16_28092_01	1	['scaffold_1']	[[]]	[0]	[[]]
Cotton16_28161_01	1	['scaffold_12']	[[[49833854, 49833769], [49833637, 49833566]]]	[2]	[[85, 71]]
Cotton16_28210_01	1	['scaffold_12']	[[[8718100, 8718172]]]	[1]	[[72]]
Cotton16_28242_01	1	['scaffold_12']	[[]]	[0]	[[]]
Cotton16_28249_01	1	['scaffold_13']	[[[14992828, 14990545]]]	[1]	[[2283]]
Cotton16_28581_01	1	['scaffold_3']	[[]]	[0]	[[]]
Cotton16_29158_01	1	['scaffold_13']	[[[42433242, 42432496]]]	[1]	[[746]]
Cotton16_29236_01	1	['scaffold_8']	[[[53488584, 53489294]]]	[1]	[[710]]
Cotton16_29485_01	2	['scaffold_1', 'scaffold_10']	[[[25863652, 25863578], [25863389, 25862950], [25862828, 25862359], [25862184, 25861667]]]	[0, 4]
Cotton16_29509_01	1	['scaffold_4']	[[[4079842, 4083262]]]	[1]	[[-3420]]
Cotton16_29717_01	2	['scaffold_11']	[[[29894492, 29966929], [29966666, 29965505]]]	[2]
Cotton16_29942_01	4	['scaffold_2', 'scaffold_5', 'scaffold_7', 'scaffold_9']	[[[53789052, 53790125], [53790234, 53790728], [53790843, 53790932]]]	[0, 0, 0, 3]
Cotton16_30138_01	1	['scaffold_5']	[[[53102648, 53102874], [53102998, 53105980], [53106083, 53106595]]]	[3]	[[226, 2982, 512]]
Cotton16_30171_01	1	['scaffold_13']	[[]]	[0]	[[]]
Cotton16_30274_01	1	['scaffold_1']	[[[15489671, 15485716]]]	[1]	[[3955]]
Cotton16_30411_01	1	['scaffold_9']	[[[21950227, 21949505], [21949302, 21947197], [21947096, 21946547]]]	[3]	[[722, 2105, 549]]
Cotton16_30781_01	1	['scaffold_10']	[[[60689473, 60687687]]]	[1]	[[1786]]
Cotton16_30936_01	1	['scaffold_7']	[[]]	[0]	[[]]
Cotton16_30944_01	2	['scaffold_12', 'scaffold_7']	[[[21023811, 21023742], [37884833, 37884902]]]	[1, 1]
Cotton16_30997_01	1	['scaffold_6']	[[[2183624, 2184015], [2184465, 2184530]]]	[2]	[[391, 65]]
Cotton16_31086_01	1	['scaffold_6']	[[[37062743, 37062429], [37062230, 37061835], [37061688, 37061301], [37061057, 37060973], [37060864, 37060726], [37060542, 37060378], [37060183, 37059737]]]	[7]	[[314, 395, 387, 84, 138, 164, 446]]
Cotton16_31135_01	1	['scaffold_6']	[[[34860762, 34860241], [34860113, 34860085]]]	[2]	[[521, 28]]
Cotton16_31173_01	1	['scaffold_10']	[[[13362538, 13362621], [13362748, 13362822]]]	[2]	[[83, 74]]
Cotton16_31308_01	1	['scaffold_8']	[[[13658631, 13659033], [13659215, 13659342]]]	[2]	[[402, 127]]
Cotton16_31341_01	1	['scaffold_11']	[[]]	[0]	[[]]
Cotton16_31374_01	2	['scaffold_12', 'scaffold_13']	[[[7279905, 7279829], [7279697, 7279613]]]	[2, 0]
Cotton16_31518_01	1	['scaffold_5']	[[[38626967, 38626670]]]	[1]	[[297]]
Cotton16_31530_01	1	['scaffold_9']	[[[24646389, 24648444], [24648545, 24649577], [24649742, 24649787]]]	[3]	[[2055, 1032, 45]]
Cotton16_31589_01	1	['scaffold_8']	[[[56746257, 56747026], [56747127, 56747206], [56747588, 56748101], [56748340, 56749080]]]	[4]	[[769, 79, 513, 740]]
Cotton16_31942_01	1	['scaffold_7']	[[[59365956, 59366033]]]	[1]	[[77]]
Cotton16_31946_01	1	['scaffold_12']	[[[7350550, 7350475]]]	[1]	[[75]]
Cotton16_32193_01	1	['scaffold_10']	[[[58845007, 58844346], [58844244, 58843598]]]	[2]	[[661, 646]]
Cotton16_32245_01	1	['scaffold_10']	[[[22255053, 22254963], [22254844, 22254367], [22254232, 22253800], [22253701, 22253146]]]	[4]	[[90, 477, 432, 555]]
Cotton16_32282_01	1	['scaffold_7']	[[[43616376, 43616304], [43615971, 43615501], [43614909, 43614873], [43614720, 43614674]]]	[4]	[[72, 470, 36, 46]]
Cotton16_32349_01	1	['scaffold_9']	[[]]	[0]	[[]]
Cotton16_32413_01	1	['scaffold_2']	[[[11405839, 11405914], [11406166, 11406276]]]	[2]	[[75, 110]]
Cotton16_32569_01	1	['scaffold_4']	[[[36953496, 36953597], [36953727, 36953806]]]	[2]	[[101, 79]]
Cotton16_32602_01	1	['scaffold_4']	[[[53058020, 53058458]]]	[1]	[[438]]
Cotton16_32642_01	1	['scaffold_10']	[[[61239533, 61240140]]]	[1]	[[607]]
Cotton16_32680_01	1	['scaffold_12']	[[[8389741, 8379956], [8379807, 8379715]]]	[2]	[[9785, 92]]
Cotton16_32823_01	1	['scaffold_9']	[[[1646775, 1646808]]]	[1]	[[33]]
Cotton16_32882_01	2	['scaffold_7', 'scaffold_9']	[[[14030261, 14030151], [14029923, 14029846], [14029506, 14029236]]]	[0, 3]
Cotton16_32936_01	1	['scaffold_1']	[[[191493, 191378], [191250, 191167]]]	[2]	[[115, 83]]
Cotton16_33025_01	1	['scaffold_6']	[[[37107924, 37105934], [37106111, 37107260]]]	[2]	[[-1990, 1149]]
Cotton16_33143_01	1	['scaffold_4']	[[[61028833, 61029107], [61029237, 61030177]]]	[2]	[[274, 940]]
Cotton16_33536_01	1	['scaffold_6']	[[[47732708, 47735116], [47735324, 47739134]]]	[2]	[[2408, 3810]]
Cotton16_33727_01	1	['scaffold_2']	[[[8625496, 8625591], [8625859, 8625944]]]	[2]	[[95, 85]]
Cotton16_33824_01	1	['scaffold_12']	[[]]	[0]	[[]]
Cotton16_33959_01	1	['scaffold_2']	[[[163851, 163741], [163515, 163432], [163326, 162836], [162708, 162045]]]	[4]	[[110, 83, 490, 663]]
Cotton16_34341_01	1	['scaffold_11']	[[[18383598, 18416781], [18416400, 18383520]]]	[2]	[[-33183, 32880]]
Cotton16_34345_01	54	['scaffold_1', 'scaffold_10', 'scaffold_11', 'scaffold_12', 'scaffold_13', 'scaffold_2', 'scaffold_3', 'scaffold_4', 'scaffold_5', 'scaffold_6', 'scaffold_7', 'scaffold_8', 'scaffold_9']	[[[44753770, 47303476], [14510828, 22567081], [38926781, 23367317], [20464115, 20045338], [60144716, 14372276], [25454571, 27364342], [40076256, 25498288], [20958166, 44007767], [44008012, 26518451], [26518660, 36852306], [19548220, 19548993], [19549296, 6651959], [49056258, 22764727], [17106046, 24211908], [30836967, 32427848], [53033913, 47021201]]]	[1, 1, 1, 1, 1, 1, 1, 3, 2, 1, 1, 1, 1]
Cotton16_34417_01	1	['scaffold_9']	[[[25472217, 25472052], [25471739, 25471652]]]	[2]	[[165, 87]]
Cotton16_34736_01	1	['scaffold_6']	[[[37295016, 37295077]]]	[1]	[[61]]
Cotton16_34806_01	1	['scaffold_8']	[[]]	[0]	[[]]
Cotton16_34953_01	1	['scaffold_8']	[[]]	[0]	[[]]
Cotton16_34981_01	1	['scaffold_13']	[[[66369224, 66369111]]]	[1]	[[113]]
Cotton16_35000_01	5	['scaffold_5', 'scaffold_9']	[[[10010923, 9877748], [9877609, 9877381], [9877054, 10009227], [10009065, 10008978], [22259991, 22261343]]]	[4, 1]
Cotton16_35001_01	1	['scaffold_7']	[[[56517544, 56516492]]]	[1]	[[1052]]
Cotton16_35005_01	2	['scaffold_11', 'scaffold_4']	[[[18383598, 18416821], [18416400, 18383520]]]	[2, 0]
Cotton16_35244_01	4	['scaffold_13', 'scaffold_2', 'scaffold_5', 'scaffold_7']	[[[48424804, 48425299], [48425400, 48425491], [48425647, 48426267], [48426376, 48426716], [48427005, 48427123]]]	[5, 0, 0, 0]
Cotton16_35319_01	1	['scaffold_7']	[[]]	[0]	[[]]
Cotton16_35436_01	1	['scaffold_9']	[[[53789986, 53790125], [53790477, 53790728], [53790843, 53790932]]]	[3]	[[139, 251, 89]]
Cotton16_35439_01	1	['scaffold_13']	[[[43497326, 43497418]]]	[1]	[[92]]
Cotton16_35589_01	1	['scaffold_11']	[[]]	[0]	[[]]
Cotton16_35683_01	1	['scaffold_8']	[[[48320868, 48320929]]]	[1]	[[61]]
Cotton16_35703_02	1	['scaffold_9']	[[[29286408, 29286128]]]	[1]	[[280]]
Cotton16_35770_01	1	['scaffold_4']	[[[45028842, 45028921], [45029034, 45029171]]]	[2]	[[79, 137]]
Cotton16_35795_01	1	['scaffold_3']	[[[24257557, 24256407], [24256196, 24256092], [24255982, 24255804], [24255537, 24254940], [24254658, 24253897], [24253787, 24253396], [24253286, 24252825], [24252692, 24252559]]]	[8]	[[1150, 104, 178, 597, 761, 391, 461, 133]]
Cotton16_35909_01	1	['scaffold_9']	[[[7576182, 7576284], [7576411, 7576510], [7576684, 7577770], [7577873, 7578152]]]	[4]	[[102, 99, 1086, 279]]
Cotton16_36096_01	1	['scaffold_9']	[[]]	[0]	[[]]
Cotton16_36133_02	NA
Cotton16_36402_01	1	['scaffold_9']	[[[10774647, 10774468], [10774338, 10774250]]]	[2]	[[179, 88]]
Cotton16_36466_02	1	['scaffold_10']	[[]]	[0]	[[]]
Cotton16_36501_01	1	['scaffold_4']	[[]]	[0]	[[]]
Cotton16_36722_01	1	['scaffold_1']	[[[46128384, 46128468], [46128630, 46128699], [46128861, 46129122]]]	[3]	[[84, 69, 261]]
Cotton16_36903_02	2	['scaffold_13']	[[[441806, 448233], [448066, 447437]]]	[2]
Cotton16_37059_01	1	['scaffold_13']	[[[20685648, 20685522], [20685394, 20685007]]]	[2]	[[126, 387]]
Cotton16_37149_01	1	['scaffold_8']	[[[5427715, 5427633], [5427493, 5427411], [5427044, 5426966]]]	[3]	[[82, 82, 78]]
Cotton16_38183_01	1	['scaffold_13']	[[[8658744, 8658830], [8658984, 8659065]]]	[2]	[[86, 81]]
Cotton16_38237_01	1	['scaffold_3']	[[[36412208, 36412275], [36412409, 36413015]]]	[2]	[[67, 606]]
Cotton16_38313_01	1	['scaffold_8']	[[]]	[0]	[[]]
Cotton16_38590_01	1	['scaffold_6']	[[]]	[0]	[[]]
Cotton16_40099_01	1	['scaffold_8']	[[]]	[0]	[[]]
Cotton16_40598_01	NA
Cotton16_40613_01	1	['scaffold_6']	[[[2819591, 2819268]]]	[1]	[[323]]
Cotton16_40653_01	NA
Cotton16_40680_01	1	['scaffold_4']	[[[6390560, 6390719], [6390854, 6391193], [6391447, 6391738]]]	[3]	[[159, 339, 291]]
Cotton16_41132_01	NA
Cotton16_41254_01	79	['scaffold_1', 'scaffold_10', 'scaffold_1027', 'scaffold_11', 'scaffold_12', 'scaffold_13', 'scaffold_18', 'scaffold_2', 'scaffold_3', 'scaffold_4', 'scaffold_491', 'scaffold_5', 'scaffold_6', 'scaffold_62', 'scaffold_7', 'scaffold_8', 'scaffold_9']	[[[41868047, 41254761], [41254761, 41984258], [41983876, 41826750], [41826750, 42049817], [42050029, 41720287], [34395760, 34386018], [34386018, 34158725], [34158725, 34090172], [34090613, 32515921], [32516374, 34404681], [34404681, 32571886], [32571886, 32713124], [32713124, 32605829], [36285168, 36288215], [36287672, 36404987], [36404987, 36477527], [36477988, 36181914], [36182366, 36241348], […	[5, 8, 0, 7, 1, 1, 1, 3, 5, 2, 1, 3, 9, 0, 3, 3, 7]
Cotton16_41328_01	1	['scaffold_9']	[[]]	[0]	[[]]
Cotton16_41366_01	1	['scaffold_7']	[[[2274427, 2273350]]]	[1]	[[1077]]
Cotton16_41708_01	1	['scaffold_8']	[[[48501771, 48502415]]]	[1]	[[644]]
Cotton16_41951_01	1	['scaffold_12']	[[[38023352, 38023260], [38023111, 38022991]]]	[2]	[[92, 120]]
Cotton16_42946_01	1	['scaffold_8']	[[]]	[0]	[[]]
Cotton16_43022_01	1	['scaffold_6']	[[]]	[0]	[[]]
Cotton16_43129_01	1	['scaffold_8']	[[[56726271, 56725800]]]	[1]	[[471]]
Cotton16_43334_01	1	['scaffold_7']	[[[6503337, 6503409]]]	[1]	[[72]]
Cotton16_44674_01	1	['scaffold_10']	[[[42059101, 42058036], [42057932, 42057446]]]	[2]	[[1065, 486]]
Cotton16_44884_01	NA
Cotton16_45104_01	1	['scaffold_13']	[[[41117887, 41117979], [41118100, 41120310]]]	[2]	[[92, 2210]]
Cotton16_45287_01	1	['scaffold_6']	[[[44013501, 44012692]]]	[1]	[[809]]
Cotton16_45973_01	1	['scaffold_6']	[[[12168057, 12168210], [12168342, 12169534], [12169782, 12169835]]]	[3]	[[153, 1192, 53]]
Cotton16_46071_01	1	['scaffold_10']	[[]]	[0]	[[]]
Cotton16_46305_01	1	['scaffold_8']	[[[45722235, 45722101], [45721969, 45721881]]]	[2]	[[134, 88]]
Cotton16_47872_01	1	['scaffold_8']	[[]]	[0]	[[]]
Cotton16_47933_01	1	['scaffold_3']	[[[39323825, 39324244]]]	[1]	[[419]]
Cotton16_48366_01	1	['scaffold_7']	[[]]	[0]	[[]]
Cotton16_49581_01	1	['scaffold_7']	[[[39363217, 39363285]]]	[1]	[[68]]
Cotton16_49699_01	1	['scaffold_8']	[[]]	[0]	[[]]
Cotton16_49946_01	1	['scaffold_13']	[[[42433242, 42432496]]]	[1]	[[746]]
Cotton16_50425_01	1	['scaffold_5']	[[[217290, 217792], [217898, 218619]]]	[2]	[[502, 721]]
Cotton16_50466_01	1	['scaffold_6']	[[]]	[0]	[[]]
Cotton16_51586_01	1	['scaffold_8']	[[[34403495, 34403415]]]	[1]	[[80]]
Cotton16_51625_01	1	['scaffold_10']	[[[50693500, 50760132]]]	[1]	[[66632]]
Cotton16_51642_01	1	['scaffold_3']	[[[27269459, 27269538], [27269670, 27269886]]]	[2]	[[79, 216]]
Cotton16_51757_01	1	['scaffold_7']	[[]]	[0]	[[]]
Cotton16_51829_01	2	['scaffold_1', 'scaffold_11']	[[[49459818, 49458794]]]	[1, 0]
Cotton16_52023_01	1	['scaffold_12']	[[[5030727, 5030585]]]	[1]	[[142]]
Cotton16_52501_01	8	['scaffold_3']	[[[41232288, 41263889]]]	[1]
Cotton16_52540_01	2	['scaffold_2', 'scaffold_3']	[[[39497035, 39497852]]]	[0, 1]
Cotton16_53499_01	1	['scaffold_13']	[[]]	[0]	[[]]
Cotton16_53618_01	1	['scaffold_1']	[[]]	[0]	[[]]
Cotton16_53663_01	1	['scaffold_7']	[[]]	[0]	[[]]
Cotton16_54024_01	1	['scaffold_2']	[[]]	[0]	[[]]
Cotton16_54258_01	1	['scaffold_13']	[[[26013147, 26013075], [26012913, 26012705]]]	[2]	[[72, 208]]
Cotton16_54286_01	1	['scaffold_12']	[[]]	[0]	[[]]
Cotton16_54416_01	7	['scaffold_7']	[[[51181809, 51230406], [51230406, 50777321], [50777564, 50777782]]]	[3]
Cotton16_54546_01	1	['scaffold_11']	[[[48706532, 48706789], [48706897, 48706998]]]	[2]	[[257, 101]]
Cotton16_54622_01	1	['scaffold_13']	[[[67432447, 67434272]]]	[1]	[[1825]]
Cotton16_55099_01	1	['scaffold_9']	[[[24796344, 24796366]]]	[1]	[[22]]
Cotton16_55133_01	2	['scaffold_9']	[[[15993841, 15987500], [15987168, 15993752], [15993591, 15987079]]]	[3]
Cotton16_55537_01	1	['scaffold_6']	[[[49914532, 49913846], [49913712, 49913619]]]	[2]	[[686, 93]]
Cotton16_55725_01	1	['scaffold_5']	[[[7347810, 7347146], [7347014, 7346932]]]	[2]	[[664, 82]]
Cotton16_56204_01	2	['scaffold_13']	[[[66307852, 66321045], [66320666, 66307734]]]	[2]
Cotton16_56341_01	1	['scaffold_8']	[[]]	[0]	[[]]
Cotton16_56763_01	1	['scaffold_8']	[[]]	[0]	[[]]
Cotton16_56785_01	1	['scaffold_13']	[[]]	[0]	[[]]
Cotton16_57970_01	1	['scaffold_12']	[[[42150776, 42150845]]]	[1]	[[69]]
Cotton16_58579_01	NA
Cotton16_58631_01	1	['scaffold_9']	[[[13901847, 13901970], [13902352, 13902442], [13902558, 13902658]]]	[3]	[[123, 90, 100]]
Cotton16_59101_01	1	['scaffold_9']	[[[10774647, 10774468], [10774338, 10774250]]]	[2]	[[179, 88]]
Cotton16_59502_01	1	['scaffold_9']	[[]]	[0]	[[]]
Cotton16_60096_01	NA
Cotton16_60874_01	NA
Cotton16_61140_01	1	['scaffold_1']	[[[19930451, 19930383]]]	[1]	[[68]]
Cotton16_61317_01	1	['scaffold_6']	[[[3360196, 3360271], [3360707, 3360810]]]	[2]	[[75, 103]]
Cotton16_61558_01	1	['scaffold_13']	[[[11643434, 11643335], [11643137, 11642085]]]	[2]	[[99, 1052]]
Cotton16_61776_01	1	['scaffold_8']	[[]]	[0]	[[]]
Cotton16_62142_01	1	['scaffold_11']	[[[14651181, 14651027], [14650880, 14649740]]]	[2]	[[154, 1140]]
Cotton16_62157_01	1	['scaffold_6']	[[]]	[0]	[[]]
D5_L_A08_57_583354	1	['scaffold_1']	[[]]	[0]	[[]]
D5_S_C05_35_589860	1	['scaffold_7']	[[[17247509, 17267039]]]	[1]	[[19530]]
Gh_PRF1_BY	1	['scaffold_9']	[[]]	[0]	[[]]
Gh_PRF2_BY	1	['scaffold_10']	[[]]	[0]	[[]]
gi|212292522|gb|FJ402939.1|	1	['scaffold_10']	[[[62175556, 62174837]]]	[1]	[[719]]
gi|49182288|gb|AY633559.1|	1	['scaffold_12']	[[[8718100, 8718172]]]	[1]	[[72]]
JU_10365	1	['scaffold_13']	[[]]	[0]	[[]]
JU_11274	2	['scaffold_11', 'scaffold_7']	[[[49670161, 49670225], [49670409, 49670470]]]	[0, 2]
JU_11391	1	['scaffold_9']	[[[5308201, 5308335]]]	[1]	[[134]]
JU_11564	1	['scaffold_3']	[[[35804082, 35804173]]]	[1]	[[91]]
JU_11584	1	['scaffold_6']	[[]]	[0]	[[]]
JU_11829	3	['scaffold_1', 'scaffold_4', 'scaffold_7']	[[]]	[0, 0, 0]
JU_13342	NA
JU_13471	1	['scaffold_9']	[[]]	[0]	[[]]
JU_13497	1	['scaffold_9']	[[]]	[0]	[[]]
JU_13554	1	['scaffold_1']	[[]]	[0]	[[]]
JU_14104	1	['scaffold_4']	[[]]	[0]	[[]]
JU_14329	2	['scaffold_1']	[[[9046762, 9052373], [9052492, 9046872]]]	[2]
JU_14398	1	['scaffold_4']	[[]]	[0]	[[]]
JU_14541	1	['scaffold_4']	[[[61511883, 61511383], [61511199, 61510310]]]	[2]	[[500, 889]]
JU_14560	1	['scaffold_10']	[[]]	[0]	[[]]
JU_14643	1	['scaffold_11']	[[]]	[0]	[[]]
JU_14857	1	['scaffold_2']	[[]]	[0]	[[]]
JU_1501	NA
JU_15761	NA
JU_1594.22674	1	['scaffold_13']	[[]]	[0]	[[]]
JU_161	1	['scaffold_9']	[[[20770101, 20769526], [20769296, 20769202], [20769009, 20768917], [20768780, 20768304]]]	[4]	[[575, 94, 92, 476]]
JU_16332	1	['scaffold_9']	[[]]	[0]	[[]]
JU_1883	1	['scaffold_8']	[[]]	[0]	[[]]
JU_19118	1	['scaffold_9']	[[[7531671, 7531553]]]	[1]	[[118]]
JU_19455	2	['scaffold_7']	[[[6190984, 6204301]]]	[1]
JU_19725	1	['scaffold_4']	[[[28216407, 28216197]]]	[1]	[[210]]
JU_22388	2	['scaffold_1']	[[[10767048, 10767026], [10766721, 44835266], [44835166, 10764941]]]	[3]
JU_2418	1	['scaffold_6']	[[]]	[0]	[[]]
JU_292	1	['scaffold_2']	[[]]	[0]	[[]]
JU_3342	NA
JU_3539	2	['scaffold_4']	[[[4489182, 4511750], [4511750, 4488797]]]	[2]
JU_3859	1	['scaffold_8']	[[[53906977, 53907258], [53907408, 53907497], [53907702, 53907784], [53907916, 53907988], [53908087, 53908203]]]	[5]	[[281, 89, 82, 72, 116]]
JU_3971	NA
JU_3998	1	['scaffold_11']	[[]]	[0]	[[]]
JU_4936	1	['scaffold_11']	[[[60210768, 60211250], [60211615, 60211683]]]	[2]	[[482, 68]]
JU_5212.20778	1	['scaffold_8']	[[[36511916, 36511837], [36511437, 36511358], [36511077, 36511001]]]	[3]	[[79, 79, 76]]
JU_6397	1	['scaffold_9']	[[[51666065, 51666137]]]	[1]	[[72]]
JU_6871	1	['scaffold_6']	[[]]	[0]	[[]]
JU_6878	1	['scaffold_7']	[[]]	[0]	[[]]
JU_7265.12219	3	['scaffold_7']	[[[53976584, 54005523]]]	[1]
JU_7395	1	['scaffold_8']	[[]]	[0]	[[]]
JU_7688	1	['scaffold_13']	[[[66807038, 66806821], [66806695, 66806581], [66806477, 66806385], [66806280, 66806091]]]	[4]	[[217, 114, 92, 189]]
JU_7693	1	['scaffold_13']	[[[14552931, 14551562]]]	[1]	[[1369]]
JU_7965	1	['scaffold_9']	[[[12501154, 12500787]]]	[1]	[[367]]
JU_803	1	['scaffold_7']	[[[44261703, 44261795]]]	[1]	[[92]]
JU_8280	1	['scaffold_12']	[[[10644362, 10644259]]]	[1]	[[103]]
JU_8560	1	['scaffold_5']	[[]]	[0]	[[]]
JU_8778	NA
JU_8790	1	['scaffold_3']	[[]]	[0]	[[]]
JU_9926	NA
