# Supplementary material for: Targeted Capture of Homoeologous Coding and Noncoding Sequence in Polyploid Cotton
Source: G3 (Bethesda). 2012 Aug 1;2(8):921–30. doi: 10.1534/g3.112.003392 (PMC3411248; doi:10.1534/g3.112.003392)
Supplement: Supporting Information [file supp_2.8.921_TableS3.xls]

## Sheet: TableS3
TABLE S3. Gene model annotation from the de novo–built genomic reference using the genemark software.
target_name	target_length	%G+C	Model	Gene	Exon	Strand	Exon_Type*	Exons_start/end_positions	Exon_length	Frame_start/end	Introns_start/end_positions	Introns_start_position	Introns_size	Sum_length_Introns
GEN_A2_L_E09_69_583750	1156	43.51	a_thaliana.mod	1	3	+++	Iii	['424', '606', '708', '842', '935', '1111']	['183', '135', '177']	['1', '1', '1', '1', '1', '1']	['606', '708', '842', '935']	['606', '842']	[103, 94]	197
GEN_A2_S1_H01_8_587337	1256	40.21	a_thaliana.mod	1	3	+++	IiT	['208', '381', '477', '611', '698', '928']	['174', '135', '231']	['1', '1', '1', '1', '1', '1']	['381', '477', '611', '698']	['381', '611']	[97, 88]	185
GEN_A2_S2_H09_72_587305	1134	43.56	a_thaliana.mod	1	3	+++	Iii	['424', '597', '692', '826', '913', '1089']	['174', '135', '177']	['1', '1', '1', '1', '1', '1']	['597', '692', '826', '913']	['597', '826']	[96, 88]	184
GEN_Cotton16_00001_022	1579	43.00	a_thaliana.mod	1	1	+	S	['329', '1393']	['1065']	['1', '1']	[]	[]	[]	0
GEN_Cotton16_00001_052	2326	36.93	a_thaliana.mod	1	2	++	IT	['475', '868', '943', '1883']	['394', '941']	['1', '1', '2', '2']	['868', '943']	['868']	[76]	76
GEN_Cotton16_00001_139	2147	40.89	a_thaliana.mod	2	1	+	S	['487', '1161']	['675']	['1', '1']	[]	[]	[]	0
GEN_Cotton16_00001_139	2147	40.89	a_thaliana.mod	2	1	+	S	['1220', '1678']	['459']	['1', '1']	[]	[]	[]	0
GEN_Cotton16_00001_150	1719	48.87	a_thaliana.mod	1	1	+	S	['34', '1311']	['1278']	['1', '1']	[]	[]	[]	0
GEN_Cotton16_00001_189	2153	45.29	a_thaliana.mod	1	2	++	IT	['293', '1174', '1274', '1906']	['882', '633']	['1', '1', '1', '1']	['1174', '1274']	['1174']	[101]	101
GEN_Cotton16_00001_261	2431	40.85	a_thaliana.mod	1	3	+++	IiT	['719', '1046', '1145', '1515', '1604', '2257']	['328', '371', '654']	['1', '1', '2', '2', '1', '1']	['1046', '1145', '1515', '1604']	['1046', '1515']	[100, 90]	190
GEN_Cotton16_00001_297	2313	36.88	a_thaliana.mod	1	2	++	IT	['475', '868', '943', '1883']	['394', '941']	['1', '1', '2', '2']	['868', '943']	['868']	[76]	76
GEN_Cotton16_00001_307	1812	38.08	a_thaliana.mod	1	4	++++	IiiT	['490', '697', '817', '964', '1146', '1227', '1362', '1556']	['208', '148', '82', '195']	['1', '1', '2', '2', '3', '3', '1', '1']	['697', '817', '964', '1146', '1227', '1362']	['697', '964', '1227']	[121, 183, 136]	440
GEN_Cotton16_00001_350	2548	39.32	a_thaliana.mod	1	4	++++	IiiT	['487', '522', '623', '728', '1140', '1454', '1556', '2127']	['36', '106', '315', '572']	['1', '1', '1', '1', '2', '2', '2', '2']	['522', '623', '728', '1140', '1454', '1556']	['522', '728', '1454']	[102, 413, 103]	618
GEN_Cotton16_00001_374	3025	38.88	a_thaliana.mod	2	2	++	IT	['24', '100', '1013', '1133']	['77', '121']	['1', '1', '3', '3']	['100', '1013']	['100']	[913]	913
GEN_Cotton16_00001_374	3025	38.88	a_thaliana.mod	3	2	++	IT	['1296', '1488', '1594', '1961']	['193', '368']	['1', '1', '2', '2']	['1488', '1594']	['1488']	[106]	106
GEN_Cotton16_00001_374	3025	38.88	a_thaliana.mod	3	2	++	IT	['1991', '2228', '2317', '2411']	['238', '95']	['1', '1', '2', '2']	['2228', '2317']	['2228']	[90]	90
GEN_Cotton16_00001_394	2146	36.44	a_thaliana.mod	1	2	++	IT	['680', '1709', '1798', '1823']	['1030', '26']	['1', '1', '2', '2']	['1709', '1798']	['1709']	[90]	90
GEN_Cotton16_00001_423	815	41.35	a_thaliana.mod	1	1	+	S	['67', '522']	['456']	['1', '1']	[]	[]	[]	0
GEN_Cotton16_00002_028	4016	38.55	a_thaliana.mod	1	7	+++++++	IiiiiiT	['358', '577', '869', '1046', '1307', '1397', '1487', '1981', '2124', '2306', '2466', '2670', '2910', '3397']	['220', '178', '91', '495', '183', '205', '488']	['1', '1', '2', '2', '3', '3', '1', '1', '1', '1', '1', '1', '2', '2']	['577', '869', '1046', '1307', '1397', '1487', '1981', '2124', '2306', '2466', '2670', '2910']	['577', '1046', '1397', '1981', '2306', '2670']	[293, 262, 91, 144, 161, 241]	1192
GEN_Cotton16_00002_034	2426	39.65	a_thaliana.mod	1	4	++++	IiiT	['361', '828', '939', '1058', '1575', '1821', '1905', '2155']	['468', '120', '247', '251']	['1', '1', '1', '1', '1', '1', '2', '2']	['828', '939', '1058', '1575', '1821', '1905']	['828', '1058', '1821']	[112, 518, 85]	715
GEN_Cotton16_00002_045	1759	44.97	a_thaliana.mod	1	1	+	S	['320', '1501']	['1182']	['1', '1']	[]	[]	[]	0
GEN_Cotton16_00003_14	2028	40.34	a_thaliana.mod	1	4	++++	IiiT	['309', '800', '885', '1044', '1131', '1323', '1411', '1588']	['492', '160', '193', '178']	['1', '1', '1', '1', '2', '2', '3', '3']	['800', '885', '1044', '1131', '1323', '1411']	['800', '1044', '1323']	[86, 88, 89]	263
GEN_Cotton16_00005_01	4946	41.00	a_thaliana.mod	2	5	+++++	IiiiT	['171', '1061', '1146', '1418', '1466', '1753', '1843', '1929', '2016', '2354']	['891', '273', '288', '87', '339']	['1', '1', '1', '1', '1', '1', '1', '1', '1', '1']	['1061', '1146', '1418', '1466', '1753', '1843', '1929', '2016']	['1061', '1418', '1753', '1929']	[85, 48, 90, 87]	310
GEN_Cotton16_00005_01	4946	41.00	a_thaliana.mod	3	2	--	TI	['2595', '2642', '2716', '2967']	['48', '252']	['3', '3', '3', '3']	['2642', '2716']	['2642']	[74]	74
GEN_Cotton16_00005_01	4946	41.00	a_thaliana.mod	4	2	--	TI	['3553', '3715', '3950', '4272']	['163', '323']	['3', '3', '2', '2']	['3715', '3950']	['3715']	[235]	235
GEN_Cotton16_00005_01	4946	41.00	a_thaliana.mod	4	2	++	IT	['4495', '4526', '4615', '4663']	['32', '49']	['1', '1', '3', '3']	['4526', '4615']	['4526']	[90]	90
GEN_Cotton16_00008_17	1651	47.12	a_thaliana.mod	2	2	++	IT	['45', '283', '408', '762']	['239', '355']	['1', '1', '3', '3']	['283', '408']	['283']	[125]	125
GEN_Cotton16_00008_17	1651	47.12	a_thaliana.mod	2	2	++	IT	['918', '1270', '1351', '1360']	['353', '10']	['1', '1', '3', '3']	['1270', '1351']	['1270']	[82]	82
GEN_Cotton16_00010_10	3280	40.88	a_thaliana.mod	2	3	---	TiI	['185', '239', '338', '541', '627', '721']	['55', '204', '95']	['3', '3', '2', '2', '2', '2']	['239', '338', '541', '627']	['239', '541']	[99, 86]	185
GEN_Cotton16_00010_10	3280	40.88	a_thaliana.mod	2	3	+++	IiT	['938', '1030', '1490', '2742', '2965', '3100']	['93', '1253', '136']	['1', '1', '1', '1', '3', '3']	['1030', '1490', '2742', '2965']	['1030', '2742']	[461, 224]	685
GEN_Cotton16_00010_17	2508	34.81	a_thaliana.mod	1	4	++++	iiiT	['48', '458', '565', '737', '1455', '1728', '1823', '2070']	['411', '173', '274', '248']	['2', '2', '2', '2', '1', '1', '2', '2']	['458', '565', '737', '1455', '1728', '1823']	['458', '737', '1728']	[108, 719, 96]	923
GEN_Cotton16_00015_09	1684	38.66	a_thaliana.mod	1	3	+++	IiT	['391', '495', '592', '1152', '1232', '1519']	['105', '561', '288']	['1', '1', '1', '1', '1', '1']	['495', '592', '1152', '1232']	['495', '1152']	[98, 81]	179
GEN_Cotton16_00033_09	2502	33.53	a_thaliana.mod	1	5	+++++	IiiiT	['576', '758', '1049', '1112', '1230', '1418', '1478', '1580', '2135', '2231']	['183', '64', '189', '103', '97']	['1', '1', '1', '1', '2', '2', '2', '2', '3', '3']	['758', '1049', '1112', '1230', '1418', '1478', '1580', '2135']	['758', '1112', '1418', '1580']	[292, 119, 61, 556]	1028
GEN_Cotton16_00039_04	2499	41.50	a_thaliana.mod	1	2	++	IT	['465', '1163', '1261', '1917']	['699', '657']	['1', '1', '1', '1']	['1163', '1261']	['1163']	[99]	99
GEN_Cotton16_00044_03	1975	38.43	a_thaliana.mod	1	5	+++++	IiiiT	['53', '154', '273', '377', '507', '627', '811', '962', '1415', '1852']	['102', '105', '121', '152', '438']	['1', '1', '1', '1', '1', '1', '2', '2', '1', '1']	['154', '273', '377', '507', '627', '811', '962', '1415']	['154', '377', '627', '962']	[120, 131, 185, 454]	890
GEN_Cotton16_00050_07	1973	41.51	a_thaliana.mod	1	2	++	IT	['286', '863', '953', '1463']	['578', '511']	['1', '1', '3', '3']	['863', '953']	['863']	[91]	91
GEN_Cotton16_00070_06	2292	42.28	a_thaliana.mod	1	5	+++++	IiiiT	['145', '204', '312', '705', '798', '1411', '1507', '1562', '2081', '2120']	['60', '394', '614', '56', '40']	['1', '1', '1', '1', '2', '2', '1', '1', '3', '3']	['204', '312', '705', '798', '1411', '1507', '1562', '2081']	['204', '705', '1411', '1562']	[109, 94, 97, 520]	820
GEN_Cotton16_00072_04	1649	41.36	a_thaliana.mod	1	3	+++	IiT	['137', '358', '551', '769', '862', '1371']	['222', '219', '510']	['1', '1', '1', '1', '1', '1']	['358', '551', '769', '862']	['358', '769']	[194, 94]	288
GEN_Cotton16_00076_06	1922	40.11	a_thaliana.mod	1	1	+	S	['348', '1520']	['1173']	['1', '1']	[]	[]	[]	0
GEN_Cotton16_00082_01	3647	38.06	a_thaliana.mod	1	7	+++++++	IiiiiiT	['945', '1398', '1479', '1605', '1716', '1822', '2087', '2353', '2461', '2643', '2969', '3147', '3250', '3276']	['454', '127', '107', '267', '183', '179', '27']	['1', '1', '2', '2', '3', '3', '2', '2', '2', '2', '2', '2', '1', '1']	['1398', '1479', '1605', '1716', '1822', '2087', '2353', '2461', '2643', '2969', '3147', '3250']	['1398', '1605', '1822', '2353', '2643', '3147']	[82, 112, 266, 109, 327, 104]	1000
GEN_Cotton16_00083_01	1640	49.09	a_thaliana.mod	1	1	+	S	['169', '1443']	['1275']	['1', '1']	[]	[]	[]	0
GEN_Cotton16_00091_04	2495	39.88	a_thaliana.mod	1	5	+++++	IiiiT	['388', '471', '753', '1181', '1282', '1518', '1643', '1729', '1804', '2292']	['84', '429', '237', '87', '489']	['1', '1', '1', '1', '1', '1', '1', '1', '1', '1']	['471', '753', '1181', '1282', '1518', '1643', '1729', '1804']	['471', '1181', '1518', '1729']	[283, 102, 126, 76]	587
GEN_Cotton16_00152_01	1938	42.47	a_thaliana.mod	1	1	+	S	['353', '1600']	['1248']	['1', '1']	[]	[]	[]	0
GEN_Cotton16_00153_02	3022	35.27	a_thaliana.mod	1	4	++++	IiiT	['798', '1109', '1568', '1729', '1923', '1988', '2109', '2384']	['312', '162', '66', '276']	['1', '1', '1', '1', '1', '1', '1', '1']	['1109', '1568', '1729', '1923', '1988', '2109']	['1109', '1729', '1988']	[460, 195, 122]	777
GEN_Cotton16_00173_04	2853	39.01	a_thaliana.mod	1	4	++++	IiiT	['282', '326', '548', '817', '877', '1577', '1958', '2270']	['45', '270', '701', '313']	['1', '1', '1', '1', '1', '1', '3', '3']	['326', '548', '817', '877', '1577', '1958']	['326', '817', '1577']	[223, 61, 382]	666
GEN_Cotton16_00176_04	2847	42.54	a_thaliana.mod	1	1	+	S	['394', '2217']	['1824']	['1', '1']	[]	[]	[]	0
GEN_Cotton16_00177_01	1228	38.03	a_thaliana.mod	1	2	++	IT	['412', '1104', '1187', '1204']	['693', '18']	['1', '1', '1', '1']	['1104', '1187']	['1104']	[84]	84
GEN_Cotton16_00177_03	1132	39.05	a_thaliana.mod	1	2	++	Ii	['305', '587', '703', '1061']	['283', '359']	['1', '1', '2', '2']	['587', '703']	['587']	[117]	117
GEN_Cotton16_00198_03	2072	37.98	a_thaliana.mod	1	4	++++	IiiT	['423', '929', '1190', '1267', '1352', '1484', '1665', '1825']	['507', '78', '133', '161']	['1', '1', '1', '1', '1', '1', '2', '2']	['929', '1190', '1267', '1352', '1484', '1665']	['929', '1267', '1484']	[262, 86, 182]	530
GEN_Cotton16_00219_02	2309	43.31	a_thaliana.mod	1	3	+++	IiT	['38', '193', '275', '1015', '1097', '2236']	['156', '741', '1140']	['1', '1', '1', '1', '1', '1']	['193', '275', '1015', '1097']	['193', '1015']	[83, 83]	166
GEN_Cotton16_00237_01	1424	44.10	a_thaliana.mod	1	1	+	S	['198', '1154']	['957']	['1', '1']	[]	[]	[]	0
GEN_Cotton16_00280_02	2150	44.05	a_thaliana.mod	1	1	+	S	['465', '1370']	['906']	['1', '1']	[]	[]	[]	0
GEN_Cotton16_00312_02	1132	37.19	a_thaliana.mod	1	3	+++	iiT	['29', '190', '261', '591', '800', '813']	['162', '331', '14']	['1', '1', '1', '1', '2', '2']	['190', '261', '591', '800']	['190', '591']	[72, 210]	282
GEN_Cotton16_00312_03	1368	40.20	a_thaliana.mod	1	3	+++	IiT	['408', '731', '802', '1132', '1316', '1329']	['324', '331', '14']	['1', '1', '1', '1', '2', '2']	['731', '802', '1132', '1316']	['731', '1132']	[72, 185]	257
GEN_Cotton16_00313_01	1399	43.67	a_thaliana.mod	1	1	+	S	['232', '1140']	['909']	['1', '1']	[]	[]	[]	0
GEN_Cotton16_00329_02	1494	44.38	a_thaliana.mod	1	1	+	S	['38', '1378']	['1341']	['1', '1']	[]	[]	[]	0
GEN_Cotton16_00349_03	1683	40.64	a_thaliana.mod	1	1	+	S	['207', '1214']	['1008']	['1', '1']	[]	[]	[]	0
GEN_Cotton16_00384_02	2002	39.31	a_thaliana.mod	1	4	++++	IiiT	['21', '263', '389', '586', '685', '1206', '1294', '1485']	['243', '198', '522', '192']	['1', '1', '1', '1', '1', '1', '1', '1']	['263', '389', '586', '685', '1206', '1294']	['263', '586', '1206']	[127, 100, 89]	316
GEN_Cotton16_00414_03	1655	41.41	a_thaliana.mod	1	2	++	IT	['403', '646', '757', '1187']	['244', '431']	['1', '1', '2', '2']	['646', '757']	['646']	[112]	112
GEN_Cotton16_00415_03	2089	35.62	a_thaliana.mod	1	3	+++	IiT	['447', '823', '1014', '1260', '1596', '1868']	['377', '247', '273']	['1', '1', '3', '3', '1', '1']	['823', '1014', '1260', '1596']	['823', '1260']	[192, 337]	529
GEN_Cotton16_00420_02	2172	34.48	a_thaliana.mod	2	2	++	IT	['78', '339', '424', '470']	['262', '47']	['1', '1', '2', '2']	['339', '424']	['339']	[85]	85
GEN_Cotton16_00420_02	2172	34.48	a_thaliana.mod	2	2	++	IT	['1029', '1130', '1262', '1690']	['102', '429']	['1', '1', '1', '1']	['1130', '1262']	['1130']	[133]	133
GEN_Cotton16_00422_01	2647	41.14	a_thaliana.mod	1	1	+	S	['150', '2315']	['2166']	['1', '1']	[]	[]	[]	0
GEN_Cotton16_00426_02	1740	38.91	a_thaliana.mod	1	3	+++	IiT	['86', '438', '526', '605', '712', '1250']	['353', '80', '539']	['1', '1', '3', '3', '2', '2']	['438', '526', '605', '712']	['438', '605']	[89, 108]	197
GEN_Cotton16_00431_01	2003	42.24	a_thaliana.mod	1	3	+++	IiT	['82', '639', '901', '1019', '1148', '1694']	['558', '119', '547']	['1', '1', '1', '1', '3', '3']	['639', '901', '1019', '1148']	['639', '1019']	[263, 130]	393
GEN_Cotton16_00445_02	2530	39.72	a_thaliana.mod	1	4	++++	IiiT	['310', '599', '713', '1370', '1489', '1731', '1818', '2045']	['290', '658', '243', '228']	['1', '1', '3', '3', '1', '1', '1', '1']	['599', '713', '1370', '1489', '1731', '1818']	['599', '1370', '1731']	[115, 120, 88]	323
GEN_Cotton16_00447_01	2733	42.01	a_thaliana.mod	1	4	++++	IiiT	['447', '491', '713', '991', '1105', '1742', '2123', '2435']	['45', '279', '638', '313']	['1', '1', '1', '1', '1', '1', '3', '3']	['491', '713', '991', '1105', '1742', '2123']	['491', '991', '1742']	[223, 115, 382]	720
GEN_Cotton16_00467_01	2403	38.08	a_thaliana.mod	1	2	++	IT	['389', '1119', '1201', '2089']	['731', '889']	['1', '1', '3', '3']	['1119', '1201']	['1119']	[83]	83
GEN_Cotton16_00470_02	737	38.81	a_thaliana.mod	1	1	+	S	['100', '531']	['432']	['1', '1']	[]	[]	[]	0
GEN_Cotton16_00623_02	1895	36.89	a_thaliana.mod	1	3	+++	IiT	['56', '466', '740', '912', '1118', '1316']	['411', '173', '199']	['1', '1', '1', '1', '3', '3']	['466', '740', '912', '1118']	['466', '912']	[275, 207]	482
GEN_Cotton16_00645_02	2195	46.74	a_thaliana.mod	1	1	+	S	['573', '1952']	['1380']	['1', '1']	[]	[]	[]	0
GEN_Cotton16_00789_01	1581	41.18	a_thaliana.mod	1	1	+	S	['251', '1183']	['933']	['1', '1']	[]	[]	[]	0
GEN_Cotton16_00810_01	1574	36.72	a_thaliana.mod	1	3	+++	IiT	['241', '303', '718', '998', '1092', '1215']	['63', '281', '124']	['1', '1', '1', '1', '3', '3']	['303', '718', '998', '1092']	['303', '998']	[416, 95]	511
GEN_Cotton16_00811_01	2375	44.51	a_thaliana.mod	2	1	+	S	['305', '766']	['462']	['1', '1']	[]	[]	[]	0
GEN_Cotton16_00811_01	2375	44.51	a_thaliana.mod	2	1	+	S	['924', '2036']	['1113']	['1', '1']	[]	[]	[]	0
GEN_Cotton16_00894_01	2293	39.42	a_thaliana.mod	1	1	+	S	['496', '2040']	['1545']	['1', '1']	[]	[]	[]	0
GEN_Cotton16_00894_02	3125	38.30	a_thaliana.mod	1	3	+++	IiT	['496', '1457', '1551', '1712', '1812', '2214']	['962', '162', '403']	['1', '1', '3', '3', '3', '3']	['1457', '1551', '1712', '1812']	['1457', '1712']	[95, 101]	196
GEN_Cotton16_01040_02	2468	40.24	a_thaliana.mod	1	2	++	IT	['367', '1030', '1218', '1897']	['664', '680']	['1', '1', '2', '2']	['1030', '1218']	['1030']	[189]	189
GEN_Cotton16_01130_01	1508	39.72	a_thaliana.mod	1	1	+	S	['84', '1136']	['1053']	['1', '1']	[]	[]	[]	0
GEN_Cotton16_01194_02	1474	41.45	a_thaliana.mod	1	5	+++++	iiiiT	['122', '258', '337', '383', '456', '867', '952', '1027', '1156', '1283']	['137', '47', '412', '76', '128']	['2', '2', '1', '1', '3', '3', '1', '1', '2', '2']	['258', '337', '383', '456', '867', '952', '1027', '1156']	['258', '383', '867', '1027']	[80, 74, 86, 130]	370
GEN_Cotton16_01210_01	2086	40.22	a_thaliana.mod	1	3	+++	IiT	['314', '633', '737', '865', '946', '1564']	['320', '129', '619']	['1', '1', '3', '3', '3', '3']	['633', '737', '865', '946']	['633', '865']	[105, 82]	187
GEN_Cotton16_01319_02	3135	39.11	a_thaliana.mod	1	6	++++++	IiiiiT	['469', '648', '767', '832', '929', '1263', '1362', '1469', '1759', '2023', '2307', '2681']	['180', '66', '335', '108', '265', '375']	['1', '1', '1', '1', '1', '1', '3', '3', '3', '3', '1', '1']	['648', '767', '832', '929', '1263', '1362', '1469', '1759', '2023', '2307']	['648', '832', '1263', '1469', '2023']	[120, 98, 100, 291, 285]	894
GEN_Cotton16_01338_01	2177	39.60	a_thaliana.mod	1	6	++++++	IiiiiT	['426', '683', '778', '1045', '1128', '1228', '1315', '1632', '1713', '1790', '1870', '1986']	['258', '268', '101', '318', '78', '117']	['1', '1', '1', '1', '2', '2', '1', '1', '1', '1', '1', '1']	['683', '778', '1045', '1128', '1228', '1315', '1632', '1713', '1790', '1870']	['683', '1045', '1228', '1632', '1790']	[96, 84, 88, 82, 81]	431
GEN_Cotton16_01338_02	2324	40.62	a_thaliana.mod	1	3	+++	IiT	['529', '687', '782', '1277', '1381', '1682']	['159', '496', '302']	['1', '1', '1', '1', '2', '2']	['687', '782', '1277', '1381']	['687', '1277']	[96, 105]	201
GEN_Cotton16_01348_01	2188	44.42	a_thaliana.mod	1	1	+	S	['137', '1888']	['1752']	['1', '1']	[]	[]	[]	0
GEN_Cotton16_01465_01	2011	43.26	a_thaliana.mod	1	1	+	S	['242', '1705']	['1464']	['1', '1']	[]	[]	[]	0
GEN_Cotton16_01475_01	3069	37.73	a_thaliana.mod	1	7	+++++++	IiiiiiT	['375', '568', '682', '901', '1042', '1155', '1440', '1541', '1797', '2008', '2130', '2433', '2527', '2634']	['194', '220', '114', '102', '212', '304', '108']	['1', '1', '3', '3', '1', '1', '1', '1', '1', '1', '3', '3', '1', '1']	['568', '682', '901', '1042', '1155', '1440', '1541', '1797', '2008', '2130', '2433', '2527']	['568', '901', '1155', '1541', '2008', '2433']	[115, 142, 286, 257, 123, 95]	1018
GEN_Cotton16_01510_01	1621	34.24	a_thaliana.mod	1	2	++	IT	['27', '243', '361', '1118']	['217', '758']	['1', '1', '2', '2']	['243', '361']	['243']	[119]	119
GEN_Cotton16_01564_01	3555	43.18	a_thaliana.mod	1	1	+	S	['713', '2569']	['1857']	['1', '1']	[]	[]	[]	0
GEN_Cotton16_01606_02	2331	40.20	a_thaliana.mod	1	1	+	S	['674', '1744']	['1071']	['1', '1']	[]	[]	[]	0
GEN_Cotton16_01662_01	2467	39.16	a_thaliana.mod	1	5	+++++	IiiiT	['780', '935', '1351', '1439', '1547', '1660', '1916', '2265', '2378', '2442']	['156', '89', '114', '350', '65']	['1', '1', '1', '1', '3', '3', '3', '3', '2', '2']	['935', '1351', '1439', '1547', '1660', '1916', '2265', '2378']	['935', '1439', '1660', '2265']	[417, 109, 257, 114]	897
GEN_Cotton16_01670_01	2034	37.36	a_thaliana.mod	1	2	++	IT	['496', '1486', '1589', '1686']	['991', '98']	['1', '1', '2', '2']	['1486', '1589']	['1486']	[104]	104
GEN_Cotton16_01698_02	1586	44.51	a_thaliana.mod	1	2	++	IT	['414', '564', '645', '1303']	['151', '659']	['1', '1', '2', '2']	['564', '645']	['564']	[82]	82
GEN_Cotton16_01730_02	1879	43.69	a_thaliana.mod	1	1	+	S	['143', '1534']	['1392']	['1', '1']	[]	[]	[]	0
GEN_Cotton16_01762_02	3286	36.31	a_thaliana.mod	1	5	+++++	IiiiT	['951', '1169', '1251', '1382', '1505', '2205', '2282', '2386', '2537', '2726']	['219', '132', '701', '105', '190']	['1', '1', '1', '1', '1', '1', '3', '3', '3', '3']	['1169', '1251', '1382', '1505', '2205', '2282', '2386', '2537']	['1169', '1382', '2205', '2386']	[83, 124, 78, 152]	437
GEN_Cotton16_01772_01	1291	37.18	a_thaliana.mod	1	2	--	TI	['403', '437', '1095', '1233']	['35', '139']	['3', '3', '1', '1']	['437', '1095']	['437']	[659]	659
GEN_Cotton16_01815_01	1770	39.55	a_thaliana.mod	1	5	+++++	IiiiT	['180', '219', '306', '442', '522', '741', '817', '1037', '1120', '1554']	['40', '137', '220', '221', '435']	['1', '1', '2', '2', '1', '1', '2', '2', '1', '1']	['219', '306', '442', '522', '741', '817', '1037', '1120']	['219', '442', '741', '1037']	[88, 81, 77, 84]	330
GEN_Cotton16_01820_02	2287	40.84	a_thaliana.mod	1	1	+	S	['313', '1959']	['1647']	['1', '1']	[]	[]	[]	0
GEN_Cotton16_01956_01	1390	41.22	a_thaliana.mod	1	1	+	S	['197', '1066']	['870']	['1', '1']	[]	[]	[]	0
GEN_Cotton16_01956_02	2498	40.55	a_thaliana.mod	2	1	-	S	['644', '1306']	['663']	['3', '3']	[]	[]	[]	0
GEN_Cotton16_01956_02	2498	40.55	a_thaliana.mod	2	1	+	S	['1533', '2174']	['642']	['1', '1']	[]	[]	[]	0
GEN_Cotton16_02012_01	1144	35.49	a_thaliana.mod	1	1	+	S	['52', '690']	['639']	['1', '1']	[]	[]	[]	0
GEN_Cotton16_02205_01	2420	36.57	a_thaliana.mod	1	7	+++++++	iiiiiiT	['14', '94', '299', '393', '490', '568', '683', '745', '1486', '1587', '1764', '1871', '1983', '2111']	['81', '95', '79', '63', '102', '108', '129']	['1', '1', '1', '1', '3', '3', '1', '1', '1', '1', '1', '1', '1', '1']	['94', '299', '393', '490', '568', '683', '745', '1486', '1587', '1764', '1871', '1983']	['94', '393', '568', '745', '1587', '1871']	[206, 98, 116, 742, 178, 113]	1453
GEN_Cotton16_02242_01	2818	38.18	a_thaliana.mod	1	5	+++++	iiiiT	['9', '242', '418', '534', '785', '967', '1409', '1466', '1564', '2243']	['234', '117', '183', '58', '680']	['1', '1', '1', '1', '1', '1', '1', '1', '2', '2']	['242', '418', '534', '785', '967', '1409', '1466', '1564']	['242', '534', '967', '1466']	[177, 252, 443, 99]	971
GEN_Cotton16_02272_01	1246	40.77	a_thaliana.mod	1	2	++	IT	['68', '402', '485', '1109']	['335', '625']	['1', '1', '3', '3']	['402', '485']	['402']	[84]	84
GEN_Cotton16_02346_01	1778	36.78	a_thaliana.mod	1	3	+++	IiT	['630', '892', '997', '1259', '1363', '1484']	['263', '263', '122']	['1', '1', '3', '3', '2', '2']	['892', '997', '1259', '1363']	['892', '1259']	[106, 105]	211
GEN_Cotton16_02434_01	1687	42.92	a_thaliana.mod	1	1	+	S	['172', '1410']	['1239']	['1', '1']	[]	[]	[]	0
GEN_Cotton16_02673_01	1764	37.02	a_thaliana.mod	1	5	+++++	IiiiT	['314', '374', '463', '528', '606', '703', '802', '1259', '1353', '1467']	['61', '66', '98', '458', '115']	['1', '1', '2', '2', '2', '2', '1', '1', '3', '3']	['374', '463', '528', '606', '703', '802', '1259', '1353']	['374', '528', '703', '1259']	[90, 79, 100, 95]	364
GEN_Cotton16_02702_01	1504	33.31	a_thaliana.mod	1	2	++	IT	['54', '371', '556', '900']	['318', '345']	['1', '1', '1', '1']	['371', '556']	['371']	[186]	186
GEN_Cotton16_02754_01	1515	38.61	a_thaliana.mod	1	1	+	S	['466', '1116']	['651']	['1', '1']	[]	[]	[]	0
GEN_Cotton16_02908_01	1868	36.19	a_thaliana.mod	1	2	++	IT	['397', '529', '614', '1410']	['133', '797']	['1', '1', '2', '2']	['529', '614']	['529']	[86]	86
GEN_Cotton16_03057_01	1185	41.94	a_thaliana.mod	1	1	+	S	['188', '976']	['789']	['1', '1']	[]	[]	[]	0
GEN_Cotton16_03189_01	1928	38.74	a_thaliana.mod	1	1	+	S	['447', '1619']	['1173']	['1', '1']	[]	[]	[]	0
GEN_Cotton16_03190_01	3782	36.73	a_thaliana.mod	1	9	+++++++++	IiiiiiiiT	['400', '825', '1037', '1108', '1204', '1263', '1379', '1456', '2088', '2135', '2234', '2302', '2376', '2499', '2721', '2762', '2851', '3170']	['426', '72', '60', '78', '48', '69', '124', '42', '320']	['1', '1', '1', '1', '1', '1', '1', '1', '1', '1', '1', '1', '1', '1', '2', '2', '2', '2']	['825', '1037', '1108', '1204', '1263', '1379', '1456', '2088', '2135', '2234', '2302', '2376', '2499', '2721', '2762', '2851']	['825', '1108', '1263', '1456', '2135', '2302', '2499', '2762']	[213, 97, 117, 633, 100, 75, 223, 90]	1548
GEN_Cotton16_03254_01	903	42.19	a_thaliana.mod	1	2	++	Ii	['204', '430', '553', '889']	['227', '337']	['1', '1', '3', '3']	['430', '553']	['430']	[124]	124
GEN_Cotton16_03273_01	1067	43.67	a_thaliana.mod	1	1	+	S	['96', '773']	['678']	['1', '1']	[]	[]	[]	0
GEN_Cotton16_03279_01	1243	36.93	a_thaliana.mod	1	1	+	S	['76', '735']	['660']	['1', '1']	[]	[]	[]	0
GEN_Cotton16_03509_01	1539	43.99	a_thaliana.mod	1	1	+	S	['19', '1050']	['1032']	['1', '1']	[]	[]	[]	0
GEN_Cotton16_03975_01	1499	32.49	a_thaliana.mod	1	2	++	IT	['623', '675', '819', '1032']	['53', '214']	['1', '1', '3', '3']	['675', '819']	['675']	[145]	145
GEN_Cotton16_04072_01	1857	36.40	a_thaliana.mod	1	5	+++++	IiiiT	['138', '398', '619', '680', '776', '875', '989', '1072', '1170', '1358']	['261', '62', '100', '84', '189']	['1', '1', '1', '1', '3', '3', '1', '1', '1', '1']	['398', '619', '680', '776', '875', '989', '1072', '1170']	['398', '680', '875', '1072']	[222, 97, 115, 99]	533
GEN_Cotton16_04240_01	2795	38.14	a_thaliana.mod	1	3	+++	IiT	['237', '1134', '1222', '1510', '1870', '2359']	['898', '289', '490']	['1', '1', '2', '2', '3', '3']	['1134', '1222', '1510', '1870']	['1134', '1510']	[89, 361]	450
GEN_Cotton16_04313_01	1583	41.63	a_thaliana.mod	1	1	+	S	['685', '1335']	['651']	['1', '1']	[]	[]	[]	0
GEN_Cotton16_04360_01	1567	39.18	a_thaliana.mod	1	2	++	IT	['172', '1102', '1369', '1433']	['931', '65']	['1', '1', '2', '2']	['1102', '1369']	['1102']	[268]	268
GEN_Cotton16_04409_01	1304	36.89	a_thaliana.mod	1	4	++++	IiiT	['166', '171', '247', '321', '399', '476', '551', '787']	['6', '75', '78', '237']	['1', '1', '1', '1', '1', '1', '1', '1']	['171', '247', '321', '399', '476', '551']	['171', '321', '476']	[77, 79, 76]	232
GEN_Cotton16_04516_01	1624	41.56	a_thaliana.mod	1	4	++++	Iiii	['34', '195', '338', '520', '680', '884', '1124', '1610']	['162', '183', '205', '487']	['1', '1', '1', '1', '1', '1', '2', '2']	['195', '338', '520', '680', '884', '1124']	['195', '520', '884']	[144, 161, 241]	546
GEN_Cotton16_04551_01	1746	34.31	a_thaliana.mod	1	3	+++	IiT	['350', '496', '585', '1022', '1118', '1465']	['147', '438', '348']	['1', '1', '1', '1', '1', '1']	['496', '585', '1022', '1118']	['496', '1022']	[90, 97]	187
GEN_Cotton16_04753_01	2473	40.40	a_thaliana.mod	1	2	++	IT	['534', '1432', '1748', '1802']	['899', '55']	['1', '1', '3', '3']	['1432', '1748']	['1432']	[317]	317
GEN_Cotton16_04932_01	1566	45.21	a_thaliana.mod	1	2	++	Ii	['168', '837', '931', '1553']	['670', '623']	['1', '1', '2', '2']	['837', '931']	['837']	[95]	95
GEN_Cotton16_05048_01	1999	38.57	a_thaliana.mod	1	2	++	IT	['421', '585', '665', '1252']	['165', '588']	['1', '1', '1', '1']	['585', '665']	['585']	[81]	81
GEN_Cotton16_05052_01	1586	33.67	a_thaliana.mod	1	2	++	IT	['386', '700', '1057', '1419']	['315', '363']	['1', '1', '1', '1']	['700', '1057']	['700']	[358]	358
GEN_Cotton16_05193_01	861	41.00	a_thaliana.mod	1	2	++	IT	['35', '275', '684', '784']	['241', '101']	['1', '1', '2', '2']	['275', '684']	['275']	[410]	410
GEN_Cotton16_05204_01	1337	36.28	a_thaliana.mod	1	1	+	T	['25', '471']	['447']	['1', '1']	[]	[]	[]	0
GEN_Cotton16_05220_01	1778	47.36	a_thaliana.mod	1	1	+	S	['284', '1060']	['777']	['1', '1']	[]	[]	[]	0
GEN_Cotton16_05555_01	1305	38.73	a_thaliana.mod	1	1	+	S	['78', '863']	['786']	['1', '1']	[]	[]	[]	0
GEN_Cotton16_05572_01	1506	39.64	a_thaliana.mod	1	2	++	IT	['410', '564', '819', '1104']	['155', '286']	['1', '1', '3', '3']	['564', '819']	['564']	[256]	256
GEN_Cotton16_05926_01	2361	44.22	a_thaliana.mod	2	1	+	S	['725', '1741']	['1017']	['1', '1']	[]	[]	[]	0
GEN_Cotton16_05926_01	2361	44.22	a_thaliana.mod	2	2	++	IT	['1773', '1989', '2025', '2179']	['217', '155']	['1', '1', '2', '2']	['1989', '2025']	['1989']	[37]	37
GEN_Cotton16_06003_01	2055	37.47	a_thaliana.mod	1	6	++++++	IiiiiT	['264', '425', '527', '586', '897', '1058', '1220', '1300', '1569', '1654', '1743', '1806']	['162', '60', '162', '81', '86', '64']	['1', '1', '1', '1', '1', '1', '1', '1', '1', '1', '3', '3']	['425', '527', '586', '897', '1058', '1220', '1300', '1569', '1654', '1743']	['425', '586', '1058', '1300', '1654']	[103, 312, 163, 270, 90]	938
GEN_Cotton16_06091_01	871	38.35	a_thaliana.mod	1	1	+	I	['408', '856']	['449']	['1', '1']	[]	[]	[]	0
GEN_Cotton16_06190_01	2410	36.85	a_thaliana.mod	1	4	++++	IiiT	['438', '608', '802', '878', '1036', '1123', '1202', '1813']	['171', '77', '88', '612']	['1', '1', '1', '1', '3', '3', '1', '1']	['608', '802', '878', '1036', '1123', '1202']	['608', '878', '1123']	[195, 159, 80]	434
GEN_Cotton16_06300_01	1319	38.89	a_thaliana.mod	1	1	+	S	['397', '858']	['462']	['1', '1']	[]	[]	[]	0
GEN_Cotton16_06700_01	1701	42.97	a_thaliana.mod	1	1	+	S	['138', '1388']	['1251']	['1', '1']	[]	[]	[]	0
GEN_Cotton16_06871_01	1535	44.30	a_thaliana.mod	1	3	+++	IiT	['64', '199', '309', '621', '693', '999']	['136', '313', '307']	['1', '1', '2', '2', '3', '3']	['199', '309', '621', '693']	['199', '621']	[111, 73]	184
GEN_Cotton16_07153_01	2174	38.59	a_thaliana.mod	1	6	++++++	IiiiiT	['99', '455', '775', '1007', '1108', '1186', '1295', '1371', '1483', '1666', '1750', '1992']	['357', '233', '79', '77', '184', '243']	['1', '1', '1', '1', '3', '3', '1', '1', '3', '3', '1', '1']	['455', '775', '1007', '1108', '1186', '1295', '1371', '1483', '1666', '1750']	['455', '1007', '1186', '1371', '1666']	[321, 102, 110, 113, 85]	731
GEN_Cotton16_07227_01	1416	41.53	a_thaliana.mod	1	3	---	TiI	['410', '628', '665', '763', '860', '1063']	['219', '99', '204']	['3', '3', '3', '3', '3', '3']	['628', '665', '763', '860']	['628', '763']	[38, 98]	136
GEN_Cotton16_07236_01	1816	39.37	a_thaliana.mod	1	3	+++	IiT	['158', '507', '608', '751', '869', '1295']	['350', '144', '427']	['1', '1', '3', '3', '3', '3']	['507', '608', '751', '869']	['507', '751']	[102, 119]	221
GEN_Cotton16_07271_01	1957	39.86	a_thaliana.mod	1	3	+++	IiT	['342', '1070', '1266', '1333', '1419', '1581']	['729', '68', '163']	['1', '1', '1', '1', '3', '3']	['1070', '1266', '1333', '1419']	['1070', '1333']	[197, 87]	284
GEN_Cotton16_07319_01	1546	44.37	a_thaliana.mod	1	1	+	S	['469', '1380']	['912']	['1', '1']	[]	[]	[]	0
GEN_Cotton16_07380_01	2072	40.73	a_thaliana.mod	1	2	++	IT	['469', '841', '1131', '1714']	['373', '584']	['1', '1', '2', '2']	['841', '1131']	['841']	[291]	291
GEN_Cotton16_07463_01	2083	41.91	a_thaliana.mod	1	3	+++	IiT	['32', '230', '350', '619', '971', '1650']	['199', '270', '680']	['1', '1', '2', '2', '2', '2']	['230', '350', '619', '971']	['230', '619']	[121, 353]	474
GEN_Cotton16_07511_01	1702	42.07	a_thaliana.mod	1	2	++	IT	['66', '331', '424', '1228']	['266', '805']	['1', '1', '3', '3']	['331', '424']	['331']	[94]	94
GEN_Cotton16_07751_01	1336	39.52	a_thaliana.mod	1	2	++	IT	['11', '436', '650', '1162']	['426', '513']	['1', '1', '1', '1']	['436', '650']	['436']	[215]	215
GEN_Cotton16_07817_01	1850	42.22	a_thaliana.mod	1	1	+	S	['329', '1393']	['1065']	['1', '1']	[]	[]	[]	0
GEN_Cotton16_07872_01	1904	44.43	a_thaliana.mod	1	2	++	IT	['321', '1019', '1116', '1769']	['699', '654']	['1', '1', '1', '1']	['1019', '1116']	['1019']	[98]	98
GEN_Cotton16_07914_01	1308	32.95	a_thaliana.mod	1	2	++	IT	['485', '794', '969', '1006']	['310', '38']	['1', '1', '2', '2']	['794', '969']	['794']	[176]	176
GEN_Cotton16_08028_01	1034	36.94	a_thaliana.mod	1	2	++	IT	['12', '215', '357', '731']	['204', '375']	['1', '1', '1', '1']	['215', '357']	['215']	[143]	143
GEN_Cotton16_08124_01	1440	45.00	a_thaliana.mod	1	2	++	IT	['87', '102', '217', '1229']	['16', '1013']	['1', '1', '2', '2']	['102', '217']	['102']	[116]	116
GEN_Cotton16_08207_01	2380	44.20	a_thaliana.mod	2	1	+	S	['15', '428']	['414']	['1', '1']	[]	[]	[]	0
GEN_Cotton16_08207_01	2380	44.20	a_thaliana.mod	2	1	+	S	['654', '1751']	['1098']	['1', '1']	[]	[]	[]	0
GEN_Cotton16_08267_01	1478	36.06	a_thaliana.mod	1	2	++	IT	['507', '596', '692', '955']	['90', '264']	['1', '1', '1', '1']	['596', '692']	['596']	[97]	97
GEN_Cotton16_08316_01	1996	36.72	a_thaliana.mod	1	4	++++	IiiT	['427', '717', '891', '943', '1080', '1250', '1426', '1495']	['291', '53', '171', '70']	['1', '1', '1', '1', '3', '3', '3', '3']	['717', '891', '943', '1080', '1250', '1426']	['717', '943', '1250']	[175, 138, 177]	490
GEN_Cotton16_08370_01	2103	41.04	a_thaliana.mod	1	1	+	S	['694', '1566']	['873']	['1', '1']	[]	[]	[]	0
GEN_Cotton16_08394_01	2917	39.80	a_thaliana.mod	1	10	++++++++++	IiiiiiiiiT	['195', '310', '702', '840', '925', '971', '1061', '1386', '1500', '1570', '1683', '1758', '1867', '1928', '2072', '2167', '2255', '2416', '2601', '2717']	['116', '139', '47', '326', '71', '76', '62', '96', '162', '117']	['1', '1', '3', '3', '1', '1', '3', '3', '2', '2', '1', '1', '2', '2', '1', '1', '1', '1', '1', '1']	['310', '702', '840', '925', '971', '1061', '1386', '1500', '1570', '1683', '1758', '1867', '1928', '2072', '2167', '2255', '2416', '2601']	['310', '840', '971', '1386', '1570', '1758', '1928', '2167', '2416']	[393, 86, 91, 115, 114, 110, 145, 89, 186]	1329
GEN_Cotton16_08720_01	1815	39.50	a_thaliana.mod	1	3	+++	IiT	['573', '922', '1037', '1425', '1505', '1620']	['350', '389', '116']	['1', '1', '3', '3', '2', '2']	['922', '1037', '1425', '1505']	['922', '1425']	[116, 81]	197
GEN_Cotton16_08724_01	3198	41.78	a_thaliana.mod	1	6	++++++	IiiiiT	['8', '33', '116', '479', '581', '706', '966', '1226', '1319', '1780', '1872', '2810']	['26', '364', '126', '261', '462', '939']	['1', '1', '3', '3', '1', '1', '1', '1', '1', '1', '1', '1']	['33', '116', '479', '581', '706', '966', '1226', '1319', '1780', '1872']	['33', '479', '706', '1226', '1780']	[84, 103, 261, 94, 93]	635
GEN_Cotton16_08863_01	1554	41.44	a_thaliana.mod	1	3	+++	IiT	['153', '279', '367', '679', '1030', '1336']	['127', '313', '307']	['1', '1', '2', '2', '3', '3']	['279', '367', '679', '1030']	['279', '679']	[89, 352]	441
GEN_Cotton16_08878_01	1629	37.63	a_thaliana.mod	1	1	+	S	['500', '1111']	['612']	['1', '1']	[]	[]	[]	0
GEN_Cotton16_09004_01	1431	42.77	a_thaliana.mod	1	3	+++	IiT	['164', '316', '440', '808', '896', '1252']	['153', '369', '357']	['1', '1', '1', '1', '1', '1']	['316', '440', '808', '896']	['316', '808']	[125, 89]	214
GEN_Cotton16_09108_01	846	44.33	a_thaliana.mod	1	1	+	I	['116', '809']	['694']	['1', '1']	[]	[]	[]	0
GEN_Cotton16_09260_01	826	38.74	a_thaliana.mod	1	2	++	Ii	['72', '207', '285', '739']	['136', '455']	['1', '1', '2', '2']	['207', '285']	['207']	[79]	79
GEN_Cotton16_09277_01	2135	36.81	a_thaliana.mod	1	6	++++++	IiiiiT	['309', '361', '819', '957', '1202', '1297', '1392', '1533', '1622', '1812', '1899', '2072']	['53', '139', '96', '142', '191', '174']	['1', '1', '3', '3', '1', '1', '1', '1', '2', '2', '1', '1']	['361', '819', '957', '1202', '1297', '1392', '1533', '1622', '1812', '1899']	['361', '957', '1297', '1533', '1812']	[459, 246, 96, 90, 88]	979
GEN_Cotton16_09413_01	1405	35.94	a_thaliana.mod	1	3	+++	IiT	['438', '699', '787', '1071', '1293', '1381']	['262', '285', '89']	['1', '1', '2', '2', '2', '2']	['699', '787', '1071', '1293']	['699', '1071']	[89, 223]	312
GEN_Cotton16_09499_01	1153	45.01	a_thaliana.mod	1	2	++	IT	['293', '1031', '1076', '1095']	['739', '20']	['1', '1', '2', '2']	['1031', '1076']	['1031']	[46]	46
GEN_Cotton16_09534_01	1591	49.47	a_thaliana.mod	1	1	+	S	['56', '1366']	['1311']	['1', '1']	[]	[]	[]	0
GEN_Cotton16_09561_01	2061	41.82	a_thaliana.mod	1	1	+	S	['261', '1457']	['1197']	['1', '1']	[]	[]	[]	0
GEN_Cotton16_09622_01	1710	35.61	a_thaliana.mod	1	4	++++	IiiT	['372', '504', '601', '730', '862', '1103', '1219', '1472']	['133', '130', '242', '254']	['1', '1', '2', '2', '3', '3', '2', '2']	['504', '601', '730', '862', '1103', '1219']	['504', '730', '1103']	[98, 133, 117]	348
GEN_Cotton16_09926_01	2296	38.20	a_thaliana.mod	1	1	+	S	['966', '1775']	['810']	['1', '1']	[]	[]	[]	0
GEN_Cotton16_10021_01	1298	36.44	a_thaliana.mod	1	2	++	IT	['292', '343', '487', '704']	['52', '218']	['1', '1', '2', '2']	['343', '487']	['343']	[145]	145
GEN_Cotton16_10122_01	1819	40.79	a_thaliana.mod	1	3	+++	IiT	['258', '665', '818', '986', '1081', '1472']	['408', '169', '392']	['1', '1', '1', '1', '2', '2']	['665', '818', '986', '1081']	['665', '986']	[154, 96]	250
GEN_Cotton16_10135_01	1371	39.61	a_thaliana.mod	1	3	+++	IiT	['50', '209', '306', '435', '543', '1056']	['160', '130', '514']	['1', '1', '2', '2', '3', '3']	['209', '306', '435', '543']	['209', '435']	[98, 109]	207
GEN_Cotton16_10157_01	1025	46.73	a_thaliana.mod	1	1	+	S	['165', '986']	['822']	['1', '1']	[]	[]	[]	0
GEN_Cotton16_10346_01	1216	40.05	a_thaliana.mod	1	1	+	S	['105', '725']	['621']	['1', '1']	[]	[]	[]	0
GEN_Cotton16_10459_01	1117	40.29	a_thaliana.mod	1	2	++	IT	['28', '130', '269', '960']	['103', '692']	['1', '1', '2', '2']	['130', '269']	['130']	[140]	140
GEN_Cotton16_10502_01	1376	35.76	a_thaliana.mod	1	1	+	S	['562', '1215']	['654']	['1', '1']	[]	[]	[]	0
GEN_Cotton16_10581_01	1573	37.89	a_thaliana.mod	1	1	+	S	['296', '1015']	['720']	['1', '1']	[]	[]	[]	0
GEN_Cotton16_10655_01	1871	34.15	a_thaliana.mod	1	2	++	IT	['698', '925', '998', '1402']	['228', '405']	['1', '1', '1', '1']	['925', '998']	['925']	[74]	74
GEN_Cotton16_10787_01	2707	41.15	a_thaliana.mod	1	3	+++	IiT	['105', '152', '529', '1059', '1139', '2353']	['48', '531', '1215']	['1', '1', '1', '1', '1', '1']	['152', '529', '1059', '1139']	['152', '1059']	[378, 81]	459
GEN_Cotton16_10896_01	1864	38.68	a_thaliana.mod	1	2	++	IT	['190', '565', '697', '1271']	['376', '575']	['1', '1', '2', '2']	['565', '697']	['565']	[133]	133
GEN_Cotton16_11417_01	1144	43.18	a_thaliana.mod	1	1	+	S	['128', '946']	['819']	['1', '1']	[]	[]	[]	0
GEN_Cotton16_11424_01	1111	41.04	a_thaliana.mod	1	3	+++	IiT	['216', '472', '571', '699', '861', '1101']	['257', '129', '241']	['1', '1', '3', '3', '3', '3']	['472', '571', '699', '861']	['472', '699']	[100, 163]	263
GEN_Cotton16_11697_01	1022	35.62	a_thaliana.mod	1	3	+++	IiT	['314', '357', '446', '620', '705', '851']	['44', '175', '147']	['1', '1', '3', '3', '1', '1']	['357', '446', '620', '705']	['357', '620']	[90, 86]	176
GEN_Cotton16_11772_01	1557	42.39	a_thaliana.mod	1	1	+	S	['56', '1408']	['1353']	['1', '1']	[]	[]	[]	0
GEN_Cotton16_11812_01	4119	37.85	a_thaliana.mod	1	9	+++++++++	IiiiiiiiT	['86', '220', '310', '452', '550', '667', '1068', '1250', '1566', '1988', '2100', '2198', '2274', '2930', '3182', '3277', '3356', '3772']	['135', '143', '118', '183', '423', '99', '657', '96', '417']	['1', '1', '1', '1', '3', '3', '1', '1', '1', '1', '1', '1', '1', '1', '1', '1', '1', '1']	['220', '310', '452', '550', '667', '1068', '1250', '1566', '1988', '2100', '2198', '2274', '2930', '3182', '3277', '3356']	['220', '452', '667', '1250', '1988', '2198', '2930', '3277']	[91, 99, 402, 317, 113, 77, 253, 80]	1432
GEN_Cotton16_11832_01	1772	39.79	a_thaliana.mod	1	3	+++	IiT	['347', '478', '584', '907', '1005', '1490']	['132', '324', '486']	['1', '1', '1', '1', '1', '1']	['478', '584', '907', '1005']	['478', '907']	[107, 99]	206
GEN_Cotton16_11966_01	2089	43.27	a_thaliana.mod	1	2	++	IT	['457', '619', '722', '1458']	['163', '737']	['1', '1', '2', '2']	['619', '722']	['619']	[104]	104
GEN_Cotton16_12010_01	1314	42.24	a_thaliana.mod	1	1	+	S	['436', '1101']	['666']	['1', '1']	[]	[]	[]	0
GEN_Cotton16_12348_01	1973	43.13	a_thaliana.mod	1	2	++	IT	['381', '1169', '1255', '1572']	['789', '318']	['1', '1', '1', '1']	['1169', '1255']	['1169']	[87]	87
GEN_Cotton16_12374_01	2279	35.45	a_thaliana.mod	1	3	+++	IiT	['28', '1263', '1365', '1613', '1693', '1995']	['1236', '249', '303']	['1', '1', '1', '1', '1', '1']	['1263', '1365', '1613', '1693']	['1263', '1613']	[103, 81]	184
GEN_Cotton16_12400_01	3154	38.14	a_thaliana.mod	1	9	+++++++++	IiiiiiiiT	['404', '622', '817', '901', '998', '1032', '1600', '1665', '1784', '1955', '2078', '2184', '2358', '2495', '2578', '2712', '2867', '2977']	['219', '85', '35', '66', '172', '107', '138', '135', '111']	['1', '1', '1', '1', '2', '2', '1', '1', '1', '1', '2', '2', '1', '1', '1', '1', '1', '1']	['622', '817', '901', '998', '1032', '1600', '1665', '1784', '1955', '2078', '2184', '2358', '2495', '2578', '2712', '2867']	['622', '901', '1032', '1665', '1955', '2184', '2495', '2712']	[196, 98, 569, 120, 124, 175, 84, 156]	1522
GEN_Cotton16_12464_01	2614	42.77	a_thaliana.mod	2	1	+	S	['466', '1341']	['876']	['1', '1']	[]	[]	[]	0
GEN_Cotton16_12464_01	2614	42.77	a_thaliana.mod	2	3	---	TiI	['1618', '1924', '1998', '2328', '2396', '2555']	['307', '331', '160']	['3', '3', '2', '2', '1', '1']	['1924', '1998', '2328', '2396']	['1924', '2328']	[75, 69]	144
GEN_Cotton16_12487_01	1223	44.47	a_thaliana.mod	1	2	++	iT	['25', '444', '592', '828']	['420', '237']	['1', '1', '1', '1']	['444', '592']	['444']	[149]	149
GEN_Cotton16_12521_01	1671	42.19	a_thaliana.mod	1	2	++	IT	['124', '476', '632', '941']	['353', '310']	['1', '1', '3', '3']	['476', '632']	['476']	[157]	157
GEN_Cotton16_12524_01	1272	36.95	a_thaliana.mod	1	2	++	IT	['66', '380', '477', '821']	['315', '345']	['1', '1', '1', '1']	['380', '477']	['380']	[98]	98
GEN_Cotton16_12717_01	3110	37.72	a_thaliana.mod	1	8	++++++++	iiiiiiiT	['19', '129', '215', '481', '553', '594', '711', '926', '1006', '1161', '1236', '1395', '1504', '1655', '1816', '2394']	['111', '267', '42', '216', '156', '160', '152', '579']	['1', '1', '1', '1', '1', '1', '1', '1', '1', '1', '1', '1', '2', '2', '1', '1']	['129', '215', '481', '553', '594', '711', '926', '1006', '1161', '1236', '1395', '1504', '1655', '1816']	['129', '481', '594', '926', '1161', '1395', '1655']	[87, 73, 118, 81, 76, 110, 162]	707
GEN_Cotton16_12721_01	1005	47.76	a_thaliana.mod	1	1	+	I	['248', '967']	['720']	['1', '1']	[]	[]	[]	0
GEN_Cotton16_12748_01	920	36.52	a_thaliana.mod	1	1	+	S	['497', '832']	['336']	['1', '1']	[]	[]	[]	0
GEN_Cotton16_12800_01	1711	43.71	a_thaliana.mod	1	5	+++++	IiiiT	['106', '148', '275', '411', '515', '926', '1098', '1170', '1209', '1545']	['43', '137', '412', '73', '337']	['1', '1', '2', '2', '1', '1', '2', '2', '3', '3']	['148', '275', '411', '515', '926', '1098', '1170', '1209']	['148', '411', '926', '1170']	[128, 105, 173, 40]	446
GEN_Cotton16_12889_01	1838	41.02	a_thaliana.mod	1	3	+++	iiT	['44', '1268', '1359', '1468', '1554', '1589']	['1225', '110', '36']	['1', '1', '2', '2', '1', '1']	['1268', '1359', '1468', '1554']	['1268', '1468']	[92, 87]	179
GEN_Cotton16_13061_01	1604	37.03	a_thaliana.mod	1	3	+++	IiT	['87', '276', '353', '482', '879', '1437']	['190', '130', '559']	['1', '1', '2', '2', '3', '3']	['276', '353', '482', '879']	['276', '482']	[78, 398]	476
GEN_Cotton16_13296_01	2550	39.14	a_thaliana.mod	1	8	++++++++	IiiiiiiT	['135', '274', '451', '566', '656', '690', '838', '910', '1029', '1105', '1210', '1707', '1938', '1981', '2192', '2372']	['140', '116', '35', '73', '77', '498', '44', '181']	['1', '1', '3', '3', '2', '2', '1', '1', '2', '2', '1', '1', '1', '1', '3', '3']	['274', '451', '566', '656', '690', '838', '910', '1029', '1105', '1210', '1707', '1938', '1981', '2192']	['274', '566', '690', '910', '1105', '1707', '1981']	[178, 91, 149, 120, 106, 232, 212]	1088
GEN_Cotton16_13518_01	1499	38.36	a_thaliana.mod	1	2	++	IT	['415', '547', '742', '1373']	['133', '632']	['1', '1', '2', '2']	['547', '742']	['547']	[196]	196
GEN_Cotton16_13721_01	2580	39.38	a_thaliana.mod	1	4	++++	IiiT	['142', '521', '613', '781', '872', '1717', '1800', '2270']	['380', '169', '846', '471']	['1', '1', '3', '3', '1', '1', '1', '1']	['521', '613', '781', '872', '1717', '1800']	['521', '781', '1717']	[93, 92, 84]	269
GEN_Cotton16_13841_01	1288	40.45	a_thaliana.mod	1	3	+++	Iii	['256', '388', '659', '788', '878', '1274']	['133', '130', '397']	['1', '1', '2', '2', '3', '3']	['388', '659', '788', '878']	['388', '788']	[272, 91]	363
GEN_Cotton16_13933_01	1230	41.71	a_thaliana.mod	1	1	+	S	['127', '924']	['798']	['1', '1']	[]	[]	[]	0
GEN_Cotton16_14069_01	1904	36.87	a_thaliana.mod	1	3	+++	IiT	['422', '554', '663', '792', '853', '1588']	['133', '130', '736']	['1', '1', '2', '2', '3', '3']	['554', '663', '792', '853']	['554', '792']	[110, 62]	172
GEN_Cotton16_14087_01	1454	43.74	a_thaliana.mod	1	1	+	S	['205', '1035']	['831']	['1', '1']	[]	[]	[]	0
GEN_Cotton16_14209_01	1868	38.92	a_thaliana.mod	1	2	++	IT	['362', '1315', '1421', '1483']	['954', '63']	['1', '1', '1', '1']	['1315', '1421']	['1315']	[107]	107
GEN_Cotton16_14314_01	1964	35.74	a_thaliana.mod	1	6	++++++	IiiiiT	['29', '85', '186', '290', '382', '564', '645', '849', '939', '1088', '1213', '1430']	['57', '105', '183', '205', '150', '218']	['1', '1', '1', '1', '1', '1', '1', '1', '2', '2', '2', '2']	['85', '186', '290', '382', '564', '645', '849', '939', '1088', '1213']	['85', '290', '564', '849', '1088']	[102, 93, 82, 91, 126]	494
GEN_Cotton16_14779_01	1840	42.83	a_thaliana.mod	1	1	+	S	['149', '1513']	['1365']	['1', '1']	[]	[]	[]	0
GEN_Cotton16_14927_01	1375	40.65	a_thaliana.mod	1	2	++	IT	['66', '113', '218', '802']	['48', '585']	['1', '1', '1', '1']	['113', '218']	['113']	[106]	106
GEN_Cotton16_15307_01	3023	40.75	a_thaliana.mod	1	5	+++++	IiiiT	['9', '707', '894', '1348', '1436', '1532', '1622', '1786', '2048', '2584']	['699', '455', '97', '165', '537']	['1', '1', '1', '1', '3', '3', '1', '1', '1', '1']	['707', '894', '1348', '1436', '1532', '1622', '1786', '2048']	['707', '1348', '1532', '1786']	[188, 89, 91, 263]	631
GEN_Cotton16_15681_01	1321	37.09	a_thaliana.mod	1	3	+++	IiT	['24', '215', '472', '599', '753', '996']	['192', '128', '244']	['1', '1', '1', '1', '3', '3']	['215', '472', '599', '753']	['215', '599']	[258, 155]	413
GEN_Cotton16_15995_01	1097	39.11	a_thaliana.mod	1	1	+	I	['412', '1083']	['672']	['1', '1']	[]	[]	[]	0
GEN_Cotton16_16463_01	819	42.00	a_thaliana.mod	1	3	---	TiI	['332', '391', '508', '605', '691', '811']	['60', '98', '121']	['3', '3', '3', '3', '1', '1']	['391', '508', '605', '691']	['391', '605']	[118, 87]	205
GEN_Cotton16_16668_01	909	43.12	a_thaliana.mod	1	2	++	IT	['172', '524', '605', '614']	['353', '10']	['1', '1', '3', '3']	['524', '605']	['524']	[82]	82
GEN_Cotton16_16822_01	1637	38.67	a_thaliana.mod	1	2	++	Ii	['701', '833', '1104', '1623']	['133', '520']	['1', '1', '2', '2']	['833', '1104']	['833']	[272]	272
GEN_Cotton16_17107_01	2043	37.10	a_thaliana.mod	1	3	+++	IiT	['411', '680', '1423', '1518', '1827', '1895']	['270', '96', '69']	['1', '1', '1', '1', '1', '1']	['680', '1423', '1518', '1827']	['680', '1518']	[744, 310]	1054
GEN_Cotton16_17225_01	2535	38.74	a_thaliana.mod	1	5	+++++	IiiiT	['512', '623', '720', '895', '994', '1059', '1640', '1705', '1808', '2050']	['112', '176', '66', '66', '243']	['1', '1', '2', '2', '1', '1', '1', '1', '1', '1']	['623', '720', '895', '994', '1059', '1640', '1705', '1808']	['623', '895', '1059', '1705']	[98, 100, 582, 104]	884
GEN_Cotton16_17263_01	1761	38.39	a_thaliana.mod	1	4	++++	IiiT	['418', '427', '465', '566', '658', '946', '1034', '1352']	['10', '102', '289', '319']	['1', '1', '2', '2', '2', '2', '3', '3']	['427', '465', '566', '658', '946', '1034']	['427', '566', '946']	[39, 93, 89]	221
GEN_Cotton16_17286_01	1651	42.46	a_thaliana.mod	1	3	+++	IiT	['252', '634', '715', '825', '924', '1407']	['383', '111', '484']	['1', '1', '3', '3', '3', '3']	['634', '715', '825', '924']	['634', '825']	[82, 100]	182
GEN_Cotton16_17473_01	1844	36.50	a_thaliana.mod	1	2	++	IT	['274', '569', '1016', '1490']	['296', '475']	['1', '1', '3', '3']	['569', '1016']	['569']	[448]	448
GEN_Cotton16_17483_01	658	43.16	a_thaliana.mod	1	1	+	I	['122', '608']	['487']	['1', '1']	[]	[]	[]	0
GEN_Cotton16_17598_01	1751	39.12	a_thaliana.mod	1	2	++	IT	['170', '343', '426', '1142']	['174', '717']	['1', '1', '1', '1']	['343', '426']	['343']	[84]	84
GEN_Cotton16_17620_01	1389	36.29	a_thaliana.mod	1	3	+++	Iii	['436', '571', '697', '826', '1023', '1374']	['136', '130', '352']	['1', '1', '2', '2', '3', '3']	['571', '697', '826', '1023']	['571', '826']	[127, 198]	325
GEN_Cotton16_18036_01	701	39.51	a_thaliana.mod	1	2	--	TI	['410', '489', '596', '626']	['80', '31']	['3', '3', '1', '1']	['489', '596']	['489']	[108]	108
GEN_Cotton16_18188_01	1702	36.96	a_thaliana.mod	1	1	+	S	['643', '1209']	['567']	['1', '1']	[]	[]	[]	0
GEN_Cotton16_18393_01	1769	43.64	a_thaliana.mod	1	2	++	IT	['276', '1126', '1215', '1416']	['851', '202']	['1', '1', '3', '3']	['1126', '1215']	['1126']	[90]	90
GEN_Cotton16_18469_01	1222	44.84	a_thaliana.mod	1	3	+++	IiT	['34', '169', '279', '591', '666', '954']	['136', '313', '289']	['1', '1', '2', '2', '3', '3']	['169', '279', '591', '666']	['169', '591']	[111, 76]	187
GEN_Cotton16_18713_01	598	43.31	a_thaliana.mod	1	1	+	S	['32', '373']	['342']	['1', '1']	[]	[]	[]	0
GEN_Cotton16_18848_01	956	40.17	a_thaliana.mod	1	1	+	S	['167', '766']	['600']	['1', '1']	[]	[]	[]	0
GEN_Cotton16_19260_01	1206	39.30	a_thaliana.mod	1	1	+	S	['38', '619']	['582']	['1', '1']	[]	[]	[]	0
GEN_Cotton16_19330_01	1642	41.23	a_thaliana.mod	1	3	+++	IiT	['175', '334', '562', '839', '949', '1341']	['160', '278', '393']	['1', '1', '2', '2', '1', '1']	['334', '562', '839', '949']	['334', '839']	[229, 111]	340
GEN_Cotton16_19391_01	987	39.21	a_thaliana.mod	1	2	++	IT	['28', '243', '509', '541']	['216', '33']	['1', '1', '1', '1']	['243', '509']	['243']	[267]	267
GEN_Cotton16_19419_01	1510	43.97	a_thaliana.mod	1	1	+	S	['428', '1282']	['855']	['1', '1']	[]	[]	[]	0
GEN_Cotton16_19420_01	2717	39.31	a_thaliana.mod	1	3	+++	IiT	['284', '403', '485', '958', '1051', '1986']	['120', '474', '936']	['1', '1', '1', '1', '1', '1']	['403', '485', '958', '1051']	['403', '958']	[83, 94]	177
GEN_Cotton16_19506_01	1353	39.32	a_thaliana.mod	1	3	+++	Iii	['595', '727', '809', '938', '1045', '1338']	['133', '130', '294']	['1', '1', '2', '2', '3', '3']	['727', '809', '938', '1045']	['727', '938']	[83, 108]	191
GEN_Cotton16_19581_01	1934	38.62	a_thaliana.mod	1	5	+++++	Iiiii	['449', '623', '794', '919', '1014', '1158', '1289', '1555', '1669', '1887']	['175', '126', '145', '267', '219']	['1', '1', '2', '2', '2', '2', '3', '3', '3', '3']	['623', '794', '919', '1014', '1158', '1289', '1555', '1669']	['623', '919', '1158', '1555']	[172, 96, 132, 115]	515
GEN_Cotton16_20122_01	2097	45.21	a_thaliana.mod	1	1	+	S	['95', '1933']	['1839']	['1', '1']	[]	[]	[]	0
GEN_Cotton16_20270_01	1325	40.00	a_thaliana.mod	1	2	++	IT	['80', '418', '488', '889']	['339', '402']	['1', '1', '1', '1']	['418', '488']	['418']	[71]	71
GEN_Cotton16_20308_01	1480	36.15	a_thaliana.mod	1	1	+	S	['463', '1209']	['747']	['1', '1']	[]	[]	[]	0
GEN_Cotton16_20329_01	1683	40.64	a_thaliana.mod	1	2	++	IT	['219', '631', '749', '1373']	['413', '625']	['1', '1', '3', '3']	['631', '749']	['631']	[119]	119
GEN_Cotton16_20572_01	1605	38.01	a_thaliana.mod	1	2	++	iT	['9', '241', '331', '1022']	['233', '692']	['3', '3', '2', '2']	['241', '331']	['241']	[91]	91
GEN_Cotton16_20715_01	2477	41.99	a_thaliana.mod	1	1	+	S	['678', '1883']	['1206']	['1', '1']	[]	[]	[]	0
GEN_Cotton16_20795_01	1413	37.44	a_thaliana.mod	1	1	+	S	['75', '890']	['816']	['1', '1']	[]	[]	[]	0
GEN_Cotton16_20918_01	778	44.22	a_thaliana.mod	1	2	++	IT	['89', '441', '522', '531']	['353', '10']	['1', '1', '3', '3']	['441', '522']	['441']	[82]	82
GEN_Cotton16_21394_01	3338	41.13	a_thaliana.mod	1	7	+++++++	IiiiiiT	['9', '482', '589', '783', '876', '1253', '1337', '1823', '1927', '2198', '2410', '2496', '2572', '2955']	['474', '195', '378', '487', '272', '87', '384']	['1', '1', '1', '1', '1', '1', '1', '1', '2', '2', '1', '1', '1', '1']	['482', '589', '783', '876', '1253', '1337', '1823', '1927', '2198', '2410', '2496', '2572']	['482', '783', '1253', '1823', '2198', '2496']	[108, 94, 85, 105, 213, 77]	682
GEN_Cotton16_21672_01	3800	38.00	a_thaliana.mod	1	4	++++	IiiT	['207', '679', '832', '1915', '2004', '2069', '2464', '2646']	['473', '1084', '66', '183']	['1', '1', '3', '3', '1', '1', '1', '1']	['679', '832', '1915', '2004', '2069', '2464']	['679', '1915', '2069']	[154, 90, 396]	640
GEN_Cotton16_21697_01	1670	41.62	a_thaliana.mod	1	4	++++	IiiT	['22', '33', '60', '301', '381', '539', '643', '1201']	['12', '242', '159', '559']	['1', '1', '1', '1', '3', '3', '3', '3']	['33', '60', '301', '381', '539', '643']	['33', '301', '539']	[28, 81, 105]	214
GEN_Cotton16_21784_01	1345	31.97	a_thaliana.mod	1	2	++	IT	['180', '213', '617', '960']	['34', '344']	['1', '1', '2', '2']	['213', '617']	['213']	[405]	405
GEN_Cotton16_21812_01	1597	40.45	a_thaliana.mod	1	4	++++	IiiT	['153', '183', '284', '450', '606', '771', '859', '1250']	['31', '167', '166', '392']	['1', '1', '2', '2', '1', '1', '2', '2']	['183', '284', '450', '606', '771', '859']	['183', '450', '771']	[102, 157, 89]	348
GEN_Cotton16_22287_01	1529	44.34	a_thaliana.mod	1	1	+	S	['610', '1326']	['717']	['1', '1']	[]	[]	[]	0
GEN_Cotton16_22611_01	1166	41.17	a_thaliana.mod	1	2	++	IT	['207', '433', '556', '943']	['227', '388']	['1', '1', '3', '3']	['433', '556']	['433']	[124]	124
GEN_Cotton16_22715_01	1229	41.09	a_thaliana.mod	1	1	+	S	['51', '791']	['741']	['1', '1']	[]	[]	[]	0
GEN_Cotton16_22808_01	840	42.50	a_thaliana.mod	1	3	+++	IiT	['114', '382', '475', '649', '738', '797']	['269', '175', '60']	['1', '1', '3', '3', '1', '1']	['382', '475', '649', '738']	['382', '649']	[94, 90]	184
GEN_Cotton16_22999_01	2443	40.48	a_thaliana.mod	1	4	++++	IiiT	['121', '147', '246', '716', '816', '929', '1341', '1985']	['27', '471', '114', '645']	['1', '1', '1', '1', '1', '1', '1', '1']	['147', '246', '716', '816', '929', '1341']	['147', '716', '929']	[100, 101, 413]	614
GEN_Cotton16_23027_01	1851	41.98	a_thaliana.mod	1	1	+	S	['329', '1393']	['1065']	['1', '1']	[]	[]	[]	0
GEN_Cotton16_23040_01	1420	38.52	a_thaliana.mod	1	1	+	S	['310', '1041']	['732']	['1', '1']	[]	[]	[]	0
GEN_Cotton16_23116_01	1635	39.82	a_thaliana.mod	1	3	+++	IiT	['407', '431', '511', '943', '1048', '1420']	['25', '433', '373']	['1', '1', '2', '2', '3', '3']	['431', '511', '943', '1048']	['431', '943']	[81, 106]	187
GEN_Cotton16_23119_01	1329	34.84	a_thaliana.mod	1	1	+	S	['288', '1058']	['771']	['1', '1']	[]	[]	[]	0
GEN_Cotton16_23204_01	1379	40.61	a_thaliana.mod	1	1	+	S	['348', '1115']	['768']	['1', '1']	[]	[]	[]	0
GEN_Cotton16_23510_01	1952	36.63	a_thaliana.mod	1	2	++	IT	['528', '774', '856', '1466']	['247', '611']	['1', '1', '2', '2']	['774', '856']	['774']	[83]	83
GEN_Cotton16_23600_01	1398	38.20	a_thaliana.mod	1	2	++	IT	['425', '557', '644', '1332']	['133', '689']	['1', '1', '2', '2']	['557', '644']	['557']	[88]	88
GEN_Cotton16_23704_01	1589	36.59	a_thaliana.mod	1	1	+	S	['535', '1251']	['717']	['1', '1']	[]	[]	[]	0
GEN_Cotton16_23972_01	1411	46.56	a_thaliana.mod	1	2	++	IT	['79', '770', '857', '1088']	['692', '232']	['1', '1', '3', '3']	['770', '857']	['770']	[88]	88
GEN_Cotton16_24096_01	1295	39.54	a_thaliana.mod	1	2	++	IT	['51', '389', '459', '860']	['339', '402']	['1', '1', '1', '1']	['389', '459']	['389']	[71]	71
GEN_Cotton16_24254_01	2941	41.18	a_thaliana.mod	1	4	++++	IiiT	['474', '821', '903', '992', '1108', '1919', '2141', '2582']	['348', '90', '812', '442']	['1', '1', '1', '1', '1', '1', '3', '3']	['821', '903', '992', '1108', '1919', '2141']	['821', '992', '1919']	[83, 117, 223]	423
GEN_Cotton16_24325_01	1864	44.41	a_thaliana.mod	1	3	+++	IiT	['321', '1019', '1116', '1409', '1651', '1770']	['699', '294', '120']	['1', '1', '1', '1', '1', '1']	['1019', '1116', '1409', '1651']	['1019', '1409']	[98, 243]	341
GEN_Cotton16_24408_01	1445	41.18	a_thaliana.mod	1	3	+++	IiT	['347', '475', '567', '704', '800', '934']	['129', '138', '135']	['1', '1', '1', '1', '1', '1']	['475', '567', '704', '800']	['475', '704']	[93, 97]	190
GEN_Cotton16_24619_01	1464	42.28	a_thaliana.mod	1	1	+	S	['353', '1120']	['768']	['1', '1']	[]	[]	[]	0
GEN_Cotton16_24698_01	1223	39.33	a_thaliana.mod	1	3	+++	IiT	['158', '438', '520', '645', '734', '878']	['281', '126', '145']	['1', '1', '3', '3', '3', '3']	['438', '520', '645', '734']	['438', '645']	[83, 90]	173
GEN_Cotton16_24853_01	615	42.93	a_thaliana.mod	1	2	++	IT	['63', '416', '512', '568']	['354', '57']	['1', '1', '1', '1']	['416', '512']	['416']	[97]	97
GEN_Cotton16_25108_02	1650	41.94	a_thaliana.mod	1	4	++++	Iiii	['77', '103', '196', '666', '766', '879', '1291', '1632']	['27', '471', '114', '342']	['1', '1', '1', '1', '1', '1', '1', '1']	['103', '196', '666', '766', '879', '1291']	['103', '666', '879']	[94, 101, 413]	608
GEN_Cotton16_25193_01	1839	37.09	a_thaliana.mod	1	1	+	S	['477', '1202']	['726']	['1', '1']	[]	[]	[]	0
GEN_Cotton16_25302_01	1122	39.39	a_thaliana.mod	1	2	++	IT	['411', '613', '841', '871']	['203', '31']	['1', '1', '3', '3']	['613', '841']	['613']	[229]	229
GEN_Cotton16_25313_01	2511	39.15	a_thaliana.mod	1	5	+++++	IiiiT	['227', '263', '338', '551', '639', '742', '937', '1769', '1841', '2359']	['37', '214', '104', '833', '519']	['1', '1', '2', '2', '3', '3', '2', '2', '1', '1']	['263', '338', '551', '639', '742', '937', '1769', '1841']	['263', '551', '742', '1769']	[76, 89, 196, 73]	434
GEN_Cotton16_25390_01	2146	40.73	a_thaliana.mod	2	2	++	IT	['87', '249', '352', '644']	['163', '293']	['1', '1', '2', '2']	['249', '352']	['249']	[103]	103
GEN_Cotton16_25390_01	2146	40.73	a_thaliana.mod	2	1	+	S	['981', '1448']	['468']	['1', '1']	[]	[]	[]	0
GEN_Cotton16_25607_01	2248	43.33	a_thaliana.mod	1	2	++	IT	['65', '1177', '1276', '1911']	['1113', '636']	['1', '1', '1', '1']	['1177', '1276']	['1177']	[100]	100
GEN_Cotton16_25648_01	1760	38.98	a_thaliana.mod	1	3	+++	IiT	['70', '238', '323', '597', '860', '1312']	['169', '275', '453']	['1', '1', '2', '2', '1', '1']	['238', '323', '597', '860']	['238', '597']	[86, 264]	350
GEN_Cotton16_25715_01	3436	37.46	a_thaliana.mod	1	10	++++++++++	IiiiiiiiiT	['259', '569', '665', '713', '797', '888', '986', '1213', '1398', '1808', '1896', '2105', '2192', '2326', '2405', '2622', '2699', '2787', '2870', '3151']	['311', '49', '92', '228', '411', '210', '135', '218', '89', '282']	['1', '1', '3', '3', '1', '1', '3', '3', '3', '3', '3', '3', '3', '3', '3', '3', '2', '2', '1', '1']	['569', '665', '713', '797', '888', '986', '1213', '1398', '1808', '1896', '2105', '2192', '2326', '2405', '2622', '2699', '2787', '2870']	['569', '713', '888', '1213', '1808', '2105', '2326', '2622', '2787']	[97, 85, 99, 186, 89, 88, 80, 78, 84]	886
GEN_Cotton16_25885_01	1226	40.46	a_thaliana.mod	1	1	+	S	['51', '791']	['741']	['1', '1']	[]	[]	[]	0
GEN_Cotton16_26080_01	1761	38.96	a_thaliana.mod	1	1	+	S	['96', '1196']	['1101']	['1', '1']	[]	[]	[]	0
GEN_Cotton16_26110_01	981	36.60	a_thaliana.mod	1	2	++	IT	['71', '134', '415', '644']	['64', '230']	['1', '1', '2', '2']	['134', '415']	['134']	[282]	282
GEN_Cotton16_26413_01	1396	35.89	a_thaliana.mod	1	2	++	IT	['239', '559', '846', '1202']	['321', '357']	['1', '1', '1', '1']	['559', '846']	['559']	[288]	288
GEN_Cotton16_26544_01	1705	41.94	a_thaliana.mod	1	3	+++	IiT	['350', '482', '564', '693', '767', '1667']	['133', '130', '901']	['1', '1', '2', '2', '3', '3']	['482', '564', '693', '767']	['482', '693']	[83, 75]	158
GEN_Cotton16_26861_01	1081	46.07	a_thaliana.mod	1	1	+	S	['50', '811']	['762']	['1', '1']	[]	[]	[]	0
GEN_Cotton16_26888_01	1047	44.32	a_thaliana.mod	1	1	+	S	['90', '881']	['792']	['1', '1']	[]	[]	[]	0
GEN_Cotton16_27009_01	1906	36.20	a_thaliana.mod	1	1	+	S	['490', '1446']	['957']	['1', '1']	[]	[]	[]	0
GEN_Cotton16_27085_01	2998	40.29	a_thaliana.mod	1	3	+++	IiT	['444', '837', '942', '1211', '1742', '2415']	['394', '270', '674']	['1', '1', '2', '2', '2', '2']	['837', '942', '1211', '1742']	['837', '1211']	[106, 532]	638
GEN_Cotton16_27283_01	1224	38.48	a_thaliana.mod	1	3	+++	IiT	['209', '341', '425', '1094', '1160', '1175']	['133', '670', '16']	['1', '1', '2', '2', '3', '3']	['341', '425', '1094', '1160']	['341', '1094']	[85, 67]	152
GEN_Cotton16_27429_01	1296	37.73	a_thaliana.mod	1	1	+	S	['48', '830']	['783']	['1', '1']	[]	[]	[]	0
GEN_Cotton16_27521_01	1964	36.41	a_thaliana.mod	1	5	+++++	IiiiT	['29', '85', '186', '290', '382', '564', '645', '849', '939', '1429']	['57', '105', '183', '205', '491']	['1', '1', '1', '1', '1', '1', '1', '1', '2', '2']	['85', '186', '290', '382', '564', '645', '849', '939']	['85', '290', '564', '849']	[102, 93, 82, 91]	368
GEN_Cotton16_27871_01	1569	44.30	a_thaliana.mod	1	2	++	IT	['133', '800', '901', '1192']	['668', '292']	['1', '1', '3', '3']	['800', '901']	['800']	[102]	102
GEN_Cotton16_27915_01	3213	33.36	a_thaliana.mod	1	7	+++++++	IiiiiiT	['311', '376', '477', '741', '843', '1215', '1535', '1765', '1956', '2094', '2259', '2507', '2742', '3035']	['66', '265', '373', '231', '139', '249', '294']	['1', '1', '1', '1', '2', '2', '3', '3', '3', '3', '1', '1', '1', '1']	['376', '477', '741', '843', '1215', '1535', '1765', '1956', '2094', '2259', '2507', '2742']	['376', '741', '1215', '1765', '2094', '2507']	[102, 103, 321, 192, 166, 236]	1120
GEN_Cotton16_27929_01	1495	37.12	a_thaliana.mod	1	1	+	S	['303', '941']	['639']	['1', '1']	[]	[]	[]	0
GEN_Cotton16_28092_01	1381	39.90	a_thaliana.mod	1	1	+	S	['285', '1004']	['720']	['1', '1']	[]	[]	[]	0
GEN_Cotton16_28161_01	1516	38.65	a_thaliana.mod	1	1	+	S	['129', '1121']	['993']	['1', '1']	[]	[]	[]	0
GEN_Cotton16_28210_01	1072	35.73	a_thaliana.mod	1	2	++	IT	['99', '228', '307', '836']	['130', '530']	['1', '1', '2', '2']	['228', '307']	['228']	[80]	80
GEN_Cotton16_28242_01	1348	42.58	a_thaliana.mod	1	1	+	S	['157', '903']	['747']	['1', '1']	[]	[]	[]	0
GEN_Cotton16_28249_01	1542	38.13	a_thaliana.mod	1	6	++++++	Iiiiii	['171', '375', '517', '575', '696', '771', '902', '1003', '1118', '1205', '1291', '1527']	['205', '59', '76', '102', '88', '237']	['1', '1', '2', '2', '1', '1', '2', '2', '2', '2', '3', '3']	['375', '517', '575', '696', '771', '902', '1003', '1118', '1205', '1291']	['375', '575', '771', '1003', '1205']	[143, 122, 132, 116, 87]	600
GEN_Cotton16_28581_01	1629	38.06	a_thaliana.mod	1	1	+	S	['500', '1111']	['612']	['1', '1']	[]	[]	[]	0
GEN_Cotton16_29158_01	1243	37.25	a_thaliana.mod	1	1	+	S	['68', '727']	['660']	['1', '1']	[]	[]	[]	0
GEN_Cotton16_29236_01	1578	38.09	a_thaliana.mod	1	2	++	IT	['9', '440', '1145', '1543']	['432', '399']	['1', '1', '1', '1']	['440', '1145']	['440']	[706]	706
GEN_Cotton16_29485_01	1680	38.87	a_thaliana.mod	1	2	++	IT	['826', '1515', '1661', '1672']	['690', '12']	['1', '1', '1', '1']	['1515', '1661']	['1515']	[147]	147
GEN_Cotton16_29509_01	1383	39.33	a_thaliana.mod	1	3	---	TiI	['436', '837', '907', '1028', '1117', '1333']	['402', '122', '217']	['3', '3', '3', '3', '1', '1']	['837', '907', '1028', '1117']	['837', '1028']	[71, 90]	161
GEN_Cotton16_29717_01	2060	43.11	a_thaliana.mod	1	1	+	S	['460', '1629']	['1170']	['1', '1']	[]	[]	[]	0
GEN_Cotton16_29942_01	1509	36.32	a_thaliana.mod	1	4	++++	IiiT	['113', '124', '255', '365', '458', '628', '758', '1147']	['12', '111', '171', '390']	['1', '1', '1', '1', '1', '1', '1', '1']	['124', '255', '365', '458', '628', '758']	['124', '365', '628']	[132, 94, 131]	357
GEN_Cotton16_30138_01	2183	39.53	a_thaliana.mod	1	4	++++	IiiT	['195', '307', '592', '1084', '1599', '1775', '2096', '2131']	['113', '493', '177', '36']	['1', '1', '3', '3', '1', '1', '1', '1']	['307', '592', '1084', '1599', '1775', '2096']	['307', '1084', '1775']	[286, 516, 322]	1124
GEN_Cotton16_30171_01	1011	41.35	a_thaliana.mod	1	1	+	S	['191', '766']	['576']	['1', '1']	[]	[]	[]	0
GEN_Cotton16_30274_01	918	43.79	a_thaliana.mod	1	2	++	Ii	['31', '385', '575', '904']	['355', '330']	['1', '1', '2', '2']	['385', '575']	['385']	[191]	191
GEN_Cotton16_30411_01	1938	35.04	a_thaliana.mod	1	5	+++++	IiiiT	['599', '862', '989', '1050', '1134', '1233', '1329', '1370', '1470', '1673']	['264', '62', '100', '42', '204']	['1', '1', '1', '1', '3', '3', '1', '1', '1', '1']	['862', '989', '1050', '1134', '1233', '1329', '1370', '1470']	['862', '1050', '1233', '1370']	[128, 85, 97, 101]	411
GEN_Cotton16_30781_01	1864	40.93	a_thaliana.mod	1	1	+	S	['319', '1509']	['1191']	['1', '1']	[]	[]	[]	0
GEN_Cotton16_30936_01	1166	49.83	a_thaliana.mod	1	1	+	S	['118', '1017']	['900']	['1', '1']	[]	[]	[]	0
GEN_Cotton16_30944_01	1288	38.28	a_thaliana.mod	1	1	+	S	['14', '676']	['663']	['1', '1']	[]	[]	[]	0
GEN_Cotton16_30997_01	1866	36.23	a_thaliana.mod	1	1	+	S	['598', '1455']	['858']	['1', '1']	[]	[]	[]	0
GEN_Cotton16_31086_01	2699	39.09	a_thaliana.mod	1	5	+++++	IiiiT	['480', '699', '991', '1168', '1429', '1519', '1609', '2624', '2671', '2683']	['220', '178', '91', '1016', '13']	['1', '1', '2', '2', '3', '3', '1', '1', '3', '3']	['699', '991', '1168', '1429', '1519', '1609', '2624', '2671']	['699', '1168', '1519', '2624']	[293, 262, 91, 48]	694
GEN_Cotton16_31135_01	1979	33.00	a_thaliana.mod	1	6	++++++	IiiiiT	['27', '81', '169', '247', '348', '417', '564', '614', '875', '927', '1257', '1467']	['55', '79', '70', '51', '53', '211']	['1', '1', '2', '2', '3', '3', '1', '1', '1', '1', '3', '3']	['81', '169', '247', '348', '417', '564', '614', '875', '927', '1257']	['81', '247', '417', '614', '927']	[89, 102, 148, 262, 331]	932
GEN_Cotton16_31173_01	1301	41.43	a_thaliana.mod	1	3	+++	iiT	['38', '143', '225', '354', '431', '1076']	['106', '130', '646']	['1', '1', '2', '2', '3', '3']	['143', '225', '354', '431']	['143', '354']	[83, 78]	161
GEN_Cotton16_31308_01	1629	35.85	a_thaliana.mod	1	4	++++	IiiT	['234', '533', '660', '709', '932', '1108', '1237', '1306']	['300', '50', '177', '70']	['1', '1', '1', '1', '3', '3', '3', '3']	['533', '660', '709', '932', '1108', '1237']	['533', '709', '1108']	[128, 224, 130]	482
GEN_Cotton16_31341_01	1079	36.98	a_thaliana.mod	1	2	++	IT	['255', '854', '890', '1027']	['600', '138']	['1', '1', '1', '1']	['854', '890']	['854']	[37]	37
GEN_Cotton16_31374_01	2040	36.52	a_thaliana.mod	1	3	+++	IiT	['513', '645', '725', '854', '941', '1658']	['133', '130', '718']	['1', '1', '2', '2', '3', '3']	['645', '725', '854', '941']	['645', '854']	[81, 88]	169
GEN_Cotton16_31518_01	1956	41.82	a_thaliana.mod	1	3	+++	IiT	['13', '316', '474', '1001', '1308', '1612']	['304', '528', '305']	['1', '1', '2', '2', '2', '2']	['316', '474', '1001', '1308']	['316', '1001']	[159, 308]	467
GEN_Cotton16_31530_01	2548	34.54	a_thaliana.mod	1	4	++++	IiiT	['888', '1151', '1232', '1293', '1481', '1580', '1872', '2078']	['264', '62', '100', '207']	['1', '1', '1', '1', '3', '3', '1', '1']	['1151', '1232', '1293', '1481', '1580', '1872']	['1151', '1293', '1580']	[82, 189, 293]	564
GEN_Cotton16_31589_01	2091	40.47	a_thaliana.mod	1	2	++	IT	['389', '1424', '1658', '1959']	['1036', '302']	['1', '1', '2', '2']	['1424', '1658']	['1424']	[235]	235
GEN_Cotton16_31942_01	1063	47.51	a_thaliana.mod	1	1	+	S	['58', '783']	['726']	['1', '1']	[]	[]	[]	0
GEN_Cotton16_31946_01	1007	38.53	a_thaliana.mod	1	2	++	IT	['357', '661', '736', '997']	['305', '262']	['1', '1', '3', '3']	['661', '736']	['661']	[76]	76
GEN_Cotton16_32193_01	2287	34.76	a_thaliana.mod	1	2	++	IT	['359', '801', '1440', '1824']	['443', '385']	['1', '1', '3', '3']	['801', '1440']	['801']	[640]	640
GEN_Cotton16_32245_01	2762	37.44	a_thaliana.mod	1	6	++++++	IiiiiT	['244', '661', '792', '906', '1383', '1466', '1658', '1779', '2113', '2179', '2413', '2560']	['418', '115', '84', '122', '67', '148']	['1', '1', '2', '2', '3', '3', '3', '3', '2', '2', '3', '3']	['661', '792', '906', '1383', '1466', '1658', '1779', '2113', '2179', '2413']	['661', '906', '1466', '1779', '2179']	[132, 478, 193, 335, 235]	1373
GEN_Cotton16_32282_01	2106	37.94	a_thaliana.mod	2	1	+	S	['283', '789']	['507']	['1', '1']	[]	[]	[]	0
GEN_Cotton16_32282_01	2106	37.94	a_thaliana.mod	2	2	++	IT	['1056', '1070', '1236', '1862']	['15', '627']	['1', '1', '1', '1']	['1070', '1236']	['1070']	[167]	167
GEN_Cotton16_32413_01	1050	35.52	a_thaliana.mod	1	3	+++	IiT	['53', '217', '294', '543', '657', '877']	['165', '250', '221']	['1', '1', '1', '1', '2', '2']	['217', '294', '543', '657']	['217', '543']	[78, 115]	193
GEN_Cotton16_32569_01	1184	40.96	a_thaliana.mod	1	3	+++	IiT	['328', '647', '751', '879', '925', '1081']	['320', '129', '157']	['1', '1', '3', '3', '3', '3']	['647', '751', '879', '925']	['647', '879']	[105, 47]	152
GEN_Cotton16_32602_01	1667	40.55	a_thaliana.mod	1	1	+	S	['420', '1208']	['789']	['1', '1']	[]	[]	[]	0
GEN_Cotton16_32642_01	1504	31.85	a_thaliana.mod	1	2	++	IT	['185', '352', '522', '569']	['168', '48']	['1', '1', '1', '1']	['352', '522']	['352']	[171]	171
GEN_Cotton16_32680_01	1198	36.39	a_thaliana.mod	1	3	+++	IiT	['244', '367', '461', '704', '778', '907']	['124', '244', '130']	['1', '1', '2', '2', '3', '3']	['367', '461', '704', '778']	['367', '704']	[95, 75]	170
GEN_Cotton16_32823_01	2511	45.26	a_thaliana.mod	2	1	+	S	['313', '1458']	['1146']	['1', '1']	[]	[]	[]	0
GEN_Cotton16_32823_01	2511	45.26	a_thaliana.mod	2	1	+	S	['1523', '1957']	['435']	['1', '1']	[]	[]	[]	0
GEN_Cotton16_32882_01	2032	39.32	a_thaliana.mod	1	3	+++	IiT	['396', '503', '615', '841', '923', '1547']	['108', '227', '625']	['1', '1', '1', '1', '3', '3']	['503', '615', '841', '923']	['503', '841']	[113, 83]	196
GEN_Cotton16_32936_01	2160	41.48	a_thaliana.mod	1	3	+++	IiT	['489', '1195', '1313', '1438', '1523', '1697']	['707', '126', '175']	['1', '1', '3', '3', '3', '3']	['1195', '1313', '1438', '1523']	['1195', '1438']	[119, 86]	205
GEN_Cotton16_33025_01	1466	39.22	a_thaliana.mod	1	1	+	S	['350', '799']	['450']	['1', '1']	[]	[]	[]	0
GEN_Cotton16_33143_01	1937	31.34	a_thaliana.mod	1	2	++	IT	['946', '965', '1172', '1694']	['20', '523']	['1', '1', '3', '3']	['965', '1172']	['965']	[208]	208
GEN_Cotton16_33536_01	1117	38.50	a_thaliana.mod	1	3	+++	IiT	['118', '379', '967', '1010', '1085', '1105']	['262', '44', '21']	['1', '1', '2', '2', '1', '1']	['379', '967', '1010', '1085']	['379', '1010']	[589, 76]	665
GEN_Cotton16_33727_01	1581	37.25	a_thaliana.mod	1	3	+++	IiT	['89', '284', '361', '539', '620', '1210']	['196', '179', '591']	['1', '1', '2', '2', '1', '1']	['284', '361', '539', '620']	['284', '539']	[78, 82]	160
GEN_Cotton16_33824_01	1940	39.74	a_thaliana.mod	1	3	+++	IiT	['178', '337', '563', '840', '950', '1342']	['160', '278', '393']	['1', '1', '2', '2', '1', '1']	['337', '563', '840', '950']	['337', '840']	[227, 111]	338
GEN_Cotton16_33959_01	2574	37.14	a_thaliana.mod	1	8	++++++++	IiiiiiiT	['73', '321', '434', '658', '761', '844', '986', '1066', '1167', '1235', '1435', '1554', '1917', '1961', '2049', '2204']	['249', '225', '84', '81', '69', '120', '45', '156']	['1', '1', '1', '1', '1', '1', '1', '1', '1', '1', '1', '1', '1', '1', '1', '1']	['321', '434', '658', '761', '844', '986', '1066', '1167', '1235', '1435', '1554', '1917', '1961', '2049']	['321', '658', '844', '1066', '1235', '1554', '1961']	[114, 104, 143, 102, 201, 364, 89]	1117
GEN_Cotton16_34341_01	753	48.07	a_thaliana.mod	1	2	++	IT	['93', '445', '526', '535']	['353', '10']	['1', '1', '3', '3']	['445', '526']	['445']	[82]	82
GEN_Cotton16_34345_01	777	36.04	a_thaliana.mod	1	2	++	IT	['161', '340', '435', '563']	['180', '129']	['1', '1', '1', '1']	['340', '435']	['340']	[96]	96
GEN_Cotton16_34417_01	1934	41.16	a_thaliana.mod	1	3	+++	IiT	['333', '474', '642', '954', '1044', '1347']	['142', '313', '304']	['1', '1', '2', '2', '3', '3']	['474', '642', '954', '1044']	['474', '954']	[169, 91]	260
GEN_Cotton16_34736_01	1456	38.19	a_thaliana.mod	1	1	+	S	['308', '1039']	['732']	['1', '1']	[]	[]	[]	0
GEN_Cotton16_34806_01	1081	47.18	a_thaliana.mod	1	1	+	S	['196', '1038']	['843']	['1', '1']	[]	[]	[]	0
GEN_Cotton16_34953_01	1542	36.64	a_thaliana.mod	1	1	+	S	['382', '966']	['585']	['1', '1']	[]	[]	[]	0
GEN_Cotton16_34981_01	1105	38.64	a_thaliana.mod	1	2	++	IT	['331', '707', '820', '1078']	['377', '259']	['1', '1', '3', '3']	['707', '820']	['707']	[114]	114
GEN_Cotton16_35000_01	2780	38.38	a_thaliana.mod	1	10	++++++++++	IiiiiiiiiT	['84', '117', '336', '472', '568', '614', '703', '1028', '1139', '1209', '1316', '1391', '1500', '1561', '1706', '1801', '1889', '2050', '2235', '2351']	['34', '137', '47', '326', '71', '76', '62', '96', '162', '117']	['1', '1', '2', '2', '1', '1', '3', '3', '2', '2', '1', '1', '2', '2', '1', '1', '1', '1', '1', '1']	['117', '336', '472', '568', '614', '703', '1028', '1139', '1209', '1316', '1391', '1500', '1561', '1706', '1801', '1889', '2050', '2235']	['117', '472', '614', '1028', '1209', '1391', '1561', '1801', '2050']	[220, 97, 90, 112, 108, 110, 146, 89, 186]	1158
GEN_Cotton16_35001_01	941	38.89	a_thaliana.mod	1	1	+	S	['84', '425']	['342']	['1', '1']	[]	[]	[]	0
GEN_Cotton16_35005_01	808	47.15	a_thaliana.mod	1	2	++	IT	['170', '522', '603', '612']	['353', '10']	['1', '1', '3', '3']	['522', '603']	['522']	[82]	82
GEN_Cotton16_35244_01	2289	35.43	a_thaliana.mod	1	8	++++++++	IiiiiiiT	['366', '409', '735', '828', '964', '1023', '1174', '1282', '1495', '1547', '1625', '1705', '1800', '1912', '2030', '2087']	['44', '94', '60', '109', '53', '81', '113', '58']	['1', '1', '3', '3', '1', '1', '1', '1', '2', '2', '1', '1', '1', '1', '3', '3']	['409', '735', '828', '964', '1023', '1174', '1282', '1495', '1547', '1625', '1705', '1800', '1912', '2030']	['409', '828', '1023', '1282', '1547', '1705', '1912']	[327, 137, 152, 214, 79, 96, 119]	1124
GEN_Cotton16_35319_01	848	51.18	a_thaliana.mod	1	1	+	S	['116', '814']	['699']	['1', '1']	[]	[]	[]	0
GEN_Cotton16_35436_01	1799	34.85	a_thaliana.mod	1	5	+++++	IiiiT	['594', '723', '912', '964', '1056', '1136', '1218', '1330', '1422', '1479']	['130', '53', '81', '113', '58']	['1', '1', '2', '2', '1', '1', '1', '1', '3', '3']	['723', '912', '964', '1056', '1136', '1218', '1330', '1422']	['723', '964', '1136', '1330']	[190, 93, 83, 93]	459
GEN_Cotton16_35439_01	2559	42.56	a_thaliana.mod	1	1	+	S	['659', '1888']	['1230']	['1', '1']	[]	[]	[]	0
GEN_Cotton16_35589_01	2071	44.04	a_thaliana.mod	1	1	+	S	['265', '1566']	['1302']	['1', '1']	[]	[]	[]	0
GEN_Cotton16_35683_01	1305	39.77	a_thaliana.mod	1	1	+	S	['334', '966']	['633']	['1', '1']	[]	[]	[]	0
GEN_Cotton16_35703_02	1524	35.56	a_thaliana.mod	1	4	++++	IiiT	['136', '197', '272', '338', '412', '595', '878', '1020']	['62', '67', '184', '143']	['1', '1', '3', '3', '1', '1', '2', '2']	['197', '272', '338', '412', '595', '878']	['197', '338', '595']	[76, 75, 284]	435
GEN_Cotton16_35770_01	1644	42.34	a_thaliana.mod	1	3	+++	IiT	['255', '637', '718', '828', '927', '1410']	['383', '111', '484']	['1', '1', '3', '3', '3', '3']	['637', '718', '828', '927']	['637', '828']	[82, 100]	182
GEN_Cotton16_35795_01	3519	37.37	a_thaliana.mod	1	8	++++++++	IiiiiiiT	['153', '549', '676', '781', '974', '1225', '1447', '1480', '1801', '2211', '2392', '2478', '2606', '2865', '2978', '3038']	['397', '106', '252', '34', '411', '87', '260', '61']	['1', '1', '2', '2', '3', '3', '3', '3', '1', '1', '1', '1', '1', '1', '3', '3']	['549', '676', '781', '974', '1225', '1447', '1480', '1801', '2211', '2392', '2478', '2606', '2865', '2978']	['549', '781', '1225', '1480', '2211', '2478', '2865']	[128, 194, 223, 322, 182, 129, 114]	1292
GEN_Cotton16_35909_01	1336	44.61	a_thaliana.mod	1	1	+	S	['110', '847']	['738']	['1', '1']	[]	[]	[]	0
GEN_Cotton16_36096_01	1299	41.19	a_thaliana.mod	1	1	+	S	['439', '969']	['531']	['1', '1']	[]	[]	[]	0
GEN_Cotton16_36133_02	933	36.76	a_thaliana.mod	1	2	++	IT	['157', '189', '381', '746']	['33', '366']	['1', '1', '1', '1']	['189', '381']	['189']	[193]	193
GEN_Cotton16_36402_01	1303	40.78	a_thaliana.mod	1	3	+++	IiT	['286', '554', '647', '821', '910', '948']	['269', '175', '39']	['1', '1', '3', '3', '1', '1']	['554', '647', '821', '910']	['554', '821']	[94, 90]	184
GEN_Cotton16_36466_02	1095	39.54	a_thaliana.mod	1	1	+	T	['9', '562']	['554']	['2', '2']	[]	[]	[]	0
GEN_Cotton16_36501_01	1310	43.13	a_thaliana.mod	1	3	+++	IiT	['329', '831', '909', '1182', '1278', '1289']	['503', '274', '12']	['1', '1', '3', '3', '1', '1']	['831', '909', '1182', '1278']	['831', '1182']	[79, 97]	176
GEN_Cotton16_36722_01	1399	38.81	a_thaliana.mod	1	4	++++	Iiii	['118', '244', '331', '490', '562', '720', '984', '1380']	['127', '160', '159', '397']	['1', '1', '2', '2', '3', '3', '3', '3']	['244', '331', '490', '562', '720', '984']	['244', '490', '720']	[88, 73, 265]	426
GEN_Cotton16_37059_01	1561	40.94	a_thaliana.mod	1	3	+++	IiT	['62', '202', '318', '916', '1306', '1447']	['141', '599', '142']	['1', '1', '1', '1', '3', '3']	['202', '318', '916', '1306']	['202', '916']	[117, 391]	508
GEN_Cotton16_37149_01	1097	39.38	a_thaliana.mod	1	3	+++	Iii	['143', '418', '502', '867', '946', '1082']	['276', '366', '137']	['1', '1', '1', '1', '1', '1']	['418', '502', '867', '946']	['418', '867']	[85, 80]	165
GEN_Cotton16_38183_01	1651	37.55	a_thaliana.mod	1	2	++	IT	['362', '450', '536', '1076']	['89', '541']	['1', '1', '3', '3']	['450', '536']	['450']	[87]	87
GEN_Cotton16_38237_01	1559	39.90	a_thaliana.mod	1	2	++	IT	['402', '522', '626', '1254']	['121', '629']	['1', '1', '2', '2']	['522', '626']	['522']	[105]	105
GEN_Cotton16_38313_01	1091	36.06	a_thaliana.mod	1	4	++++	iiiT	['23', '124', '204', '372', '466', '560', '646', '751']	['102', '169', '95', '106']	['3', '3', '3', '3', '1', '1', '3', '3']	['124', '204', '372', '466', '560', '646']	['124', '372', '560']	[81, 95, 87]	263
GEN_Cotton16_38590_01	1495	42.34	a_thaliana.mod	1	2	++	IT	['340', '846', '926', '1363']	['507', '438']	['1', '1', '1', '1']	['846', '926']	['846']	[81]	81
GEN_Cotton16_40099_01	1080	34.54	a_thaliana.mod	1	4	++++	iiiT	['9', '185', '267', '354', '488', '616', '694', '711']	['177', '88', '129', '18']	['3', '3', '3', '3', '1', '1', '1', '1']	['185', '267', '354', '488', '616', '694']	['185', '354', '616']	[83, 135, 79]	297
GEN_Cotton16_40598_01	1115	39.01	a_thaliana.mod	1	1	+	T	['79', '700']	['622']	['3', '3']	[]	[]	[]	0
GEN_Cotton16_40613_01	718	41.23	a_thaliana.mod	1	1	+	T	['21', '456']	['436']	['3', '3']	[]	[]	[]	0
GEN_Cotton16_40680_01	1641	36.38	a_thaliana.mod	1	1	+	S	['353', '1264']	['912']	['1', '1']	[]	[]	[]	0
GEN_Cotton16_41132_01	882	39.00	a_thaliana.mod	1	2	++	IT	['337', '757', '789', '808']	['421', '20']	['1', '1', '2', '2']	['757', '789']	['757']	[33]	33
GEN_Cotton16_41254_01	2103	36.14	a_thaliana.mod	1	4	----	TiiI	['852', '947', '1038', '1160', '1501', '1597', '1704', '1729']	['96', '123', '97', '26']	['3', '3', '3', '3', '3', '3', '2', '2']	['947', '1038', '1160', '1501', '1597', '1704']	['947', '1160', '1597']	[92, 342, 108]	542
GEN_Cotton16_41366_01	1459	44.07	a_thaliana.mod	1	1	+	S	['54', '950']	['897']	['1', '1']	[]	[]	[]	0
GEN_Cotton16_41708_01	1021	42.70	a_thaliana.mod	1	1	+	I	['155', '965']	['811']	['1', '1']	[]	[]	[]	0
GEN_Cotton16_41951_01	1794	37.63	a_thaliana.mod	1	3	+++	Iii	['689', '942', '1037', '1183', '1306', '1786']	['254', '147', '481']	['1', '1', '3', '3', '3', '3']	['942', '1037', '1183', '1306']	['942', '1183']	[96, 124]	220
GEN_Cotton16_42946_01	589	43.29	a_thaliana.mod	1	1	+	S	['18', '497']	['480']	['1', '1']	[]	[]	[]	0
GEN_Cotton16_43022_01	1035	36.23	a_thaliana.mod	1	2	++	IT	['113', '443', '856', '980']	['331', '125']	['1', '1', '2', '2']	['443', '856']	['443']	[414]	414
GEN_Cotton16_43129_01	1443	35.34	a_thaliana.mod	1	3	+++	IiT	['127', '241', '706', '1083', '1243', '1259']	['115', '378', '17']	['1', '1', '2', '2', '2', '2']	['241', '706', '1083', '1243']	['241', '1083']	[466, 161]	627
GEN_Cotton16_43334_01	1023	36.56	a_thaliana.mod	1	2	++	IT	['178', '333', '407', '574']	['156', '168']	['1', '1', '1', '1']	['333', '407']	['333']	[75]	75
GEN_Cotton16_44674_01	1527	40.73	a_thaliana.mod	1	3	+++	IiT	['276', '671', '758', '940', '1267', '1461']	['396', '183', '195']	['1', '1', '1', '1', '1', '1']	['671', '758', '940', '1267']	['671', '940']	[88, 328]	416
GEN_Cotton16_44884_01	792	36.36	a_thaliana.mod	1	2	--	TI	['40', '75', '155', '178']	['36', '24']	['3', '3', '3', '3']	['75', '155']	['75']	[81]	81
GEN_Cotton16_45104_01	1123	37.93	a_thaliana.mod	1	2	++	Ii	['535', '681', '777', '1111']	['147', '335']	['1', '1', '1', '1']	['681', '777']	['681']	[97]	97
GEN_Cotton16_45287_01	1832	41.32	a_thaliana.mod	1	2	++	IT	['150', '477', '1307', '1794']	['328', '488']	['1', '1', '2', '2']	['477', '1307']	['477']	[831]	831
GEN_Cotton16_45973_01	1331	32.61	a_thaliana.mod	1	2	++	IT	['74', '209', '365', '870']	['136', '506']	['1', '1', '2', '2']	['209', '365']	['209']	[157]	157
GEN_Cotton16_46071_01	1184	40.37	a_thaliana.mod	1	1	+	S	['527', '1063']	['537']	['1', '1']	[]	[]	[]	0
GEN_Cotton16_46305_01	1083	40.54	a_thaliana.mod	1	4	++++	IiiT	['182', '299', '456', '585', '678', '881', '1030', '1045']	['118', '130', '204', '16']	['1', '1', '2', '2', '3', '3', '3', '3']	['299', '456', '585', '678', '881', '1030']	['299', '585', '881']	[158, 94, 150]	402
GEN_Cotton16_47872_01	704	37.22	a_thaliana.mod	1	1	+	T	['11', '247']	['237']	['1', '1']	[]	[]	[]	0
GEN_Cotton16_47933_01	1224	38.32	a_thaliana.mod	1	3	+++	IiT	['209', '341', '425', '1094', '1160', '1175']	['133', '670', '16']	['1', '1', '2', '2', '3', '3']	['341', '425', '1094', '1160']	['341', '1094']	[85, 67]	152
GEN_Cotton16_48366_01	916	39.52	a_thaliana.mod	1	3	+++	IiT	['43', '128', '270', '752', '842', '881']	['86', '483', '40']	['1', '1', '3', '3', '3', '3']	['128', '270', '752', '842']	['128', '752']	[143, 91]	234
GEN_Cotton16_49581_01	1442	37.93	a_thaliana.mod	1	2	++	IT	['591', '1053', '1354', '1427']	['463', '74']	['1', '1', '2', '2']	['1053', '1354']	['1053']	[302]	302
GEN_Cotton16_49699_01	1283	38.43	a_thaliana.mod	1	3	+++	IiT	['206', '449', '531', '618', '688', '898']	['244', '88', '211']	['1', '1', '2', '2', '3', '3']	['449', '531', '618', '688']	['449', '618']	[83, 71]	154
GEN_Cotton16_49946_01	1235	37.25	a_thaliana.mod	1	1	+	S	['115', '726']	['612']	['1', '1']	[]	[]	[]	0
GEN_Cotton16_50425_01	1027	39.14	a_thaliana.mod	1	1	+	S	['138', '851']	['714']	['1', '1']	[]	[]	[]	0
GEN_Cotton16_50466_01	500	44.40	a_thaliana.mod	1	2	++	IT	['100', '109', '192', '217']	['10', '26']	['1', '1', '2', '2']	['109', '192']	['109']	[84]	84
GEN_Cotton16_51586_01	706	38.39	a_thaliana.mod	1	2	++	IT	['328', '342', '484', '522']	['15', '39']	['1', '1', '1', '1']	['342', '484']	['342']	[143]	143
GEN_Cotton16_51625_01	605	37.02	a_thaliana.mod	1	2	--	TI	['21', '214', '419', '458']	['194', '40']	['3', '3', '1', '1']	['214', '419']	['214']	[206]	206
GEN_Cotton16_51642_01	1494	40.59	a_thaliana.mod	1	4	++++	IiiT	['278', '308', '470', '556', '638', '1271', '1362', '1458']	['31', '87', '634', '97']	['1', '1', '2', '2', '2', '2', '3', '3']	['308', '470', '556', '638', '1271', '1362']	['308', '556', '1271']	[163, 83, 92]	338
GEN_Cotton16_51757_01	914	38.62	a_thaliana.mod	1	1	+	S	['172', '501']	['330']	['1', '1']	[]	[]	[]	0
GEN_Cotton16_51829_01	1765	33.54	a_thaliana.mod	1	2	++	IT	['499', '821', '1001', '1178']	['323', '178']	['1', '1', '3', '3']	['821', '1001']	['821']	[181]	181
GEN_Cotton16_52023_01	1184	38.26	a_thaliana.mod	1	2	++	IT	['273', '355', '474', '825']	['83', '352']	['1', '1', '3', '3']	['355', '474']	['355']	[120]	120
GEN_Cotton16_52501_01	1306	33.38	a_thaliana.mod	1	4	----	TiiI	['590', '610', '694', '873', '952', '1044', '1124', '1225']	['21', '180', '93', '102']	['3', '3', '3', '3', '3', '3', '3', '3']	['610', '694', '873', '952', '1044', '1124']	['610', '873', '1044']	[85, 80, 81]	246
GEN_Cotton16_52540_01	1194	39.20	a_thaliana.mod	1	2	--	TI	['463', '616', '735', '799']	['154', '65']	['3', '3', '2', '2']	['616', '735']	['616']	[120]	120
GEN_Cotton16_53499_01	965	40.83	a_thaliana.mod	1	3	+++	IiT	['530', '662', '749', '881', '908', '920']	['133', '133', '13']	['1', '1', '2', '2', '3', '3']	['662', '749', '881', '908']	['662', '881']	[88, 28]	116
GEN_Cotton16_53618_01	1279	36.90	a_thaliana.mod	1	1	+	S	['404', '1000']	['597']	['1', '1']	[]	[]	[]	0
GEN_Cotton16_53663_01	1188	37.71	a_thaliana.mod	1	3	+++	IiT	['164', '314', '407', '765', '927', '1001']	['151', '359', '75']	['1', '1', '2', '2', '1', '1']	['314', '407', '765', '927']	['314', '765']	[94, 163]	257
GEN_Cotton16_54024_01	800	34.34	a_thaliana.mod	1	2	++	IT	['381', '412', '508', '622']	['32', '115']	['1', '1', '3', '3']	['412', '508']	['412']	[97]	97
GEN_Cotton16_54258_01	1029	39.46	a_thaliana.mod	1	2	++	IT	['239', '562', '636', '830']	['324', '195']	['1', '1', '1', '1']	['562', '636']	['562']	[75]	75
GEN_Cotton16_54286_01	621	40.58	a_thaliana.mod	1	2	++	IT	['61', '271', '545', '591']	['211', '47']	['1', '1', '2', '2']	['271', '545']	['271']	[275]	275
GEN_Cotton16_54416_01	1444	41.69	a_thaliana.mod	1	5	-----	TiiiI	['138', '235', '335', '574', '656', '728', '798', '1103', '1185', '1343']	['98', '240', '73', '306', '159']	['3', '3', '1', '1', '1', '1', '3', '3', '3', '3']	['235', '335', '574', '656', '728', '798', '1103', '1185']	['235', '574', '728', '1103']	[101, 83, 71, 83]	338
GEN_Cotton16_54546_01	1365	41.61	a_thaliana.mod	1	3	+++	IiT	['367', '794', '982', '1070', '1228', '1265']	['428', '89', '38']	['1', '1', '3', '3', '2', '2']	['794', '982', '1070', '1228']	['794', '1070']	[189, 159]	348
GEN_Cotton16_54622_01	1024	41.02	a_thaliana.mod	1	1	+	S	['333', '926']	['594']	['1', '1']	[]	[]	[]	0
GEN_Cotton16_55099_01	1340	34.03	a_thaliana.mod	1	2	++	iT	['45', '174', '259', '841']	['130', '583']	['2', '2', '3', '3']	['174', '259']	['174']	[86]	86
GEN_Cotton16_55133_01	1066	44.75	a_thaliana.mod	1	3	+++	Iii	['103', '174', '227', '505', '685', '1043']	['72', '279', '359']	['1', '1', '1', '1', '1', '1']	['174', '227', '505', '685']	['174', '505']	[54, 181]	235
GEN_Cotton16_55537_01	1194	39.48	a_thaliana.mod	1	4	++++	iiiT	['87', '471', '605', '736', '832', '1011', '1055', '1087']	['385', '132', '180', '33']	['3', '3', '1', '1', '1', '1', '1', '1']	['471', '605', '736', '832', '1011', '1055']	['471', '736', '1011']	[135, 97, 45]	277
GEN_Cotton16_55725_01	1755	36.35	a_thaliana.mod	1	3	+++	IiT	['32', '137', '782', '911', '994', '1606']	['106', '130', '613']	['1', '1', '2', '2', '3', '3']	['137', '782', '911', '994']	['137', '911']	[646, 84]	730
GEN_Cotton16_56204_01	1350	36.07	a_thaliana.mod	1	2	++	IT	['447', '823', '1025', '1103']	['377', '79']	['1', '1', '3', '3']	['823', '1025']	['823']	[203]	203
GEN_Cotton16_56341_01	964	35.68	a_thaliana.mod	1	3	+++	IiT	['197', '357', '393', '523', '617', '765']	['161', '131', '149']	['1', '1', '3', '3', '2', '2']	['357', '393', '523', '617']	['357', '523']	[37, 95]	132
GEN_Cotton16_56763_01	369	42.82	a_thaliana.mod	1	2	++	IT	['13', '149', '262', '295']	['137', '34']	['1', '1', '3', '3']	['149', '262']	['149']	[114]	114
GEN_Cotton16_56785_01	755	38.40	a_thaliana.mod	1	2	++	IT	['68', '361', '551', '619']	['294', '69']	['1', '1', '1', '1']	['361', '551']	['361']	[191]	191
GEN_Cotton16_57970_01	1280	38.59	a_thaliana.mod	1	3	+++	IiT	['25', '348', '419', '749', '948', '961']	['324', '331', '14']	['1', '1', '1', '1', '2', '2']	['348', '419', '749', '948']	['348', '749']	[72, 200]	272
GEN_Cotton16_58579_01	1186	41.82	a_thaliana.mod	1	2	++	IT	['374', '540', '788', '848']	['167', '61']	['1', '1', '3', '3']	['540', '788']	['540']	[249]	249
GEN_Cotton16_58631_01	2209	41.83	a_thaliana.mod	1	7	+++++++	iiiiiiT	['15', '119', '230', '301', '432', '596', '717', '1097', '1188', '1301', '1404', '1640', '1688', '2020']	['105', '72', '165', '381', '114', '237', '333']	['1', '1', '1', '1', '1', '1', '1', '1', '1', '1', '1', '1', '1', '1']	['119', '230', '301', '432', '596', '717', '1097', '1188', '1301', '1404', '1640', '1688']	['119', '301', '596', '1097', '1301', '1640']	[112, 132, 122, 92, 104, 49]	611
GEN_Cotton16_59101_01	659	41.27	a_thaliana.mod	1	2	++	Ii	['72', '340', '433', '607']	['269', '175']	['1', '1', '3', '3']	['340', '433']	['340']	[94]	94
GEN_Cotton16_60096_01	842	41.09	a_thaliana.mod	1	1	+	S	['140', '514']	['375']	['1', '1']	[]	[]	[]	0
GEN_Cotton16_60874_01	559	36.49	a_thaliana.mod	1	2	++	IT	['88', '377', '472', '520']	['290', '49']	['1', '1', '3', '3']	['377', '472']	['377']	[96]	96
GEN_Cotton16_61140_01	806	44.04	a_thaliana.mod	1	1	+	S	['40', '510']	['471']	['1', '1']	[]	[]	[]	0
GEN_Cotton16_61317_01	1496	38.30	a_thaliana.mod	1	2	++	IT	['307', '568', '651', '1345']	['262', '695']	['1', '1', '2', '2']	['568', '651']	['568']	[84]	84
GEN_Cotton16_61558_01	1780	34.89	a_thaliana.mod	1	3	+++	IiT	['534', '661', '927', '1014', '1360', '1491']	['128', '88', '132']	['1', '1', '3', '3', '1', '1']	['661', '927', '1014', '1360']	['661', '1014']	[267, 347]	614
GEN_Cotton16_62142_01	1686	34.88	a_thaliana.mod	1	2	++	IT	['541', '759', '918', '1217']	['219', '300']	['1', '1', '1', '1']	['759', '918']	['759']	[160]	160
GEN_Cotton16_62157_01	1209	34.08	a_thaliana.mod	1	1	+	S	['294', '905']	['612']	['1', '1']	[]	[]	[]	0
GEN_D5_L_A08_57_583354	1493	41.80	a_thaliana.mod	1	3	+++	IiT	['424', '606', '708', '842', '935', '1165']	['183', '135', '231']	['1', '1', '1', '1', '1', '1']	['606', '708', '842', '935']	['606', '842']	[103, 94]	197
GEN_D5_S_C05_35_589860	1245	39.60	a_thaliana.mod	1	3	+++	IiT	['208', '381', '466', '600', '687', '917']	['174', '135', '231']	['1', '1', '1', '1', '1', '1']	['381', '466', '600', '687']	['381', '600']	[86, 88]	174
GEN_Gh_PRF1_BY	1477	40.28	a_thaliana.mod	1	3	+++	IiT	['347', '475', '567', '704', '800', '934']	['129', '138', '135']	['1', '1', '1', '1', '1', '1']	['475', '567', '704', '800']	['475', '704']	[93, 97]	190
GEN_Gh_PRF2_BY	1212	40.35	a_thaliana.mod	1	3	+++	IiT	['413', '541', '638', '775', '841', '975']	['129', '138', '135']	['1', '1', '1', '1', '1', '1']	['541', '638', '775', '841']	['541', '775']	[98, 67]	165
GEN_gi_212292522_gb_FJ402939.1_	1641	29.37	a_thaliana.mod	1	2	++	IT	['188', '239', '395', '498']	['52', '104']	['1', '1', '2', '2']	['239', '395']	['239']	[157]	157
GEN_JU_10365	1162	37.69	a_thaliana.mod	1	1	-	S	['683', '1093']	['411']	['3', '3']	[]	[]	[]	0
GEN_JU_11274	1439	31.69	a_thaliana.mod	1	2	++	IT	['1149', '1229', '1308', '1343']	['81', '36']	['1', '1', '1', '1']	['1229', '1308']	['1229']	[80]	80
GEN_JU_11391	708	39.97	a_thaliana.mod	1	3	---	TiI	['58', '104', '237', '309', '439', '525']	['47', '73', '87']	['3', '3', '1', '1', '3', '3']	['104', '237', '309', '439']	['104', '309']	[134, 131]	265
GEN_JU_11564	874	40.16	a_thaliana.mod	1	2	--	TI	['100', '135', '354', '563']	['36', '210']	['3', '3', '3', '3']	['135', '354']	['135']	[220]	220
GEN_JU_11584	752	37.10	a_thaliana.mod	1	2	++	IT	['200', '251', '329', '465']	['52', '137']	['1', '1', '2', '2']	['251', '329']	['251']	[79]	79
GEN_JU_11829	1090	45.50	a_thaliana.mod	1	1	+	S	['339', '638']	['300']	['1', '1']	[]	[]	[]	0
GEN_JU_13471	753	37.18	a_thaliana.mod	1	2	++	IT	['243', '283', '359', '422']	['41', '64']	['1', '1', '3', '3']	['283', '359']	['283']	[77]	77
GEN_JU_13497	1580	39.49	a_thaliana.mod	1	7	-------	TiiiiiI	['13', '21', '125', '375', '485', '611', '694', '924', '1018', '1083', '1189', '1363', '1455', '1564']	['9', '251', '127', '231', '66', '175', '110']	['3', '3', '3', '3', '1', '1', '3', '3', '3', '3', '3', '3', '2', '2']	['21', '125', '375', '485', '611', '694', '924', '1018', '1083', '1189', '1363', '1455']	['21', '375', '611', '924', '1083', '1363']	[105, 111, 84, 95, 107, 93]	595
GEN_JU_13554	1641	43.57	a_thaliana.mod	1	2	++	IT	['116', '222', '305', '1361']	['107', '1057']	['1', '1', '3', '3']	['222', '305']	['222']	[84]	84
GEN_JU_14104	1217	32.05	a_thaliana.mod	1	1	+	S	['447', '782']	['336']	['1', '1']	[]	[]	[]	0
GEN_JU_14329	1169	33.28	a_thaliana.mod	1	2	--	TI	['471', '514', '617', '974']	['44', '358']	['3', '3', '1', '1']	['514', '617']	['514']	[104]	104
GEN_JU_14398	1329	45.18	a_thaliana.mod	1	3	+++	IiT	['248', '763', '859', '1200', '1272', '1313']	['516', '342', '42']	['1', '1', '1', '1', '1', '1']	['763', '859', '1200', '1272']	['763', '1200']	[97, 73]	170
GEN_JU_14541	1156	36.07	a_thaliana.mod	1	3	+++	IiT	['21', '125', '448', '528', '627', '878']	['105', '81', '252']	['1', '1', '1', '1', '1', '1']	['125', '448', '528', '627']	['125', '528']	[324, 100]	424
GEN_JU_14560	490	48.16	a_thaliana.mod	1	2	++	IT	['147', '282', '355', '392']	['136', '38']	['1', '1', '2', '2']	['282', '355']	['282']	[74]	74
GEN_JU_14643	832	39.66	a_thaliana.mod	1	2	++	IT	['25', '131', '284', '590']	['107', '307']	['1', '1', '3', '3']	['131', '284']	['131']	[154]	154
GEN_JU_14857	1197	37.43	a_thaliana.mod	1	1	+	S	['92', '613']	['522']	['1', '1']	[]	[]	[]	0
GEN_JU_15761	647	38.64	a_thaliana.mod	1	1	+	T	['145', '527']	['383']	['2', '2']	[]	[]	[]	0
GEN_JU_161	2329	39.89	a_thaliana.mod	1	3	+++	IiT	['612', '1150', '1242', '1361', '1605', '2223']	['539', '120', '619']	['1', '1', '3', '3', '3', '3']	['1150', '1242', '1361', '1605']	['1150', '1361']	[93, 245]	338
GEN_JU_16332	663	43.35	a_thaliana.mod	1	1	+	T	['34', '501']	['468']	['1', '1']	[]	[]	[]	0
GEN_JU_1883	1364	43.77	a_thaliana.mod	1	1	+	I	['502', '1349']	['848']	['1', '1']	[]	[]	[]	0
GEN_JU_19118	1145	38.52	a_thaliana.mod	1	1	+	T	['110', '375']	['266']	['2', '2']	[]	[]	[]	0
GEN_JU_19725	856	42.52	a_thaliana.mod	1	1	+	S	['50', '541']	['492']	['1', '1']	[]	[]	[]	0
GEN_JU_22388	1101	38.33	a_thaliana.mod	1	3	+++	IiT	['289', '548', '744', '795', '884', '1027']	['260', '52', '144']	['1', '1', '3', '3', '1', '1']	['548', '744', '795', '884']	['548', '795']	[197, 90]	287
GEN_JU_2418	812	37.44	a_thaliana.mod	1	2	++	IT	['150', '435', '507', '547']	['286', '41']	['1', '1', '2', '2']	['435', '507']	['435']	[73]	73
GEN_JU_292	382	46.07	a_thaliana.mod	1	2	++	IT	['162', '199', '274', '325']	['38', '52']	['1', '1', '3', '3']	['199', '274']	['199']	[76]	76
GEN_JU_3539	1431	45.42	a_thaliana.mod	1	2	++	IT	['233', '451', '541', '1326']	['219', '786']	['1', '1', '1', '1']	['451', '541']	['451']	[91]	91
GEN_JU_3859	1127	40.50	a_thaliana.mod	1	1	+	S	['299', '949']	['651']	['1', '1']	[]	[]	[]	0
GEN_JU_3971	1216	44.97	a_thaliana.mod	1	1	-	S	['606', '1049']	['444']	['3', '3']	[]	[]	[]	0
GEN_JU_3998	1493	41.59	a_thaliana.mod	1	3	+++	IiT	['219', '1014', '1144', '1263', '1341', '1399']	['796', '120', '59']	['1', '1', '2', '2', '2', '2']	['1014', '1144', '1263', '1341']	['1014', '1263']	[131, 79]	210
GEN_JU_4936	1166	35.28	a_thaliana.mod	1	2	--	iI	['15', '412', '521', '776']	['398', '256']	['3', '3', '1', '1']	['412', '521']	['412']	[110]	110
GEN_JU_6397	1272	35.77	a_thaliana.mod	1	4	++++	IiiT	['38', '201', '278', '416', '488', '736', '814', '1104']	['164', '139', '249', '291']	['1', '1', '3', '3', '1', '1', '1', '1']	['201', '278', '416', '488', '736', '814']	['201', '416', '736']	[78, 73, 79]	230
GEN_JU_6871	814	38.08	a_thaliana.mod	1	1	+	T	['18', '734']	['717']	['1', '1']	[]	[]	[]	0
GEN_JU_6878	639	41.31	a_thaliana.mod	1	2	++	IT	['208', '393', '547', '561']	['186', '15']	['1', '1', '1', '1']	['393', '547']	['393']	[155]	155
GEN_JU_7395	1246	39.92	a_thaliana.mod	1	2	++	IT	['13', '60', '210', '782']	['48', '573']	['1', '1', '1', '1']	['60', '210']	['60']	[151]	151
GEN_JU_7688	1450	38.69	a_thaliana.mod	1	2	++	IT	['717', '922', '1147', '1231']	['206', '85']	['1', '1', '3', '3']	['922', '1147']	['922']	[226]	226
GEN_JU_7693	1222	40.75	a_thaliana.mod	1	1	+	S	['578', '994']	['417']	['1', '1']	[]	[]	[]	0
GEN_JU_7965	1326	34.99	a_thaliana.mod	1	3	+++	IiT	['361', '419', '571', '694', '801', '893']	['59', '124', '93']	['1', '1', '3', '3', '1', '1']	['419', '571', '694', '801']	['419', '694']	[153, 108]	261
GEN_JU_803	743	41.37	a_thaliana.mod	1	2	++	IT	['39', '615', '699', '712']	['577', '14']	['1', '1', '2', '2']	['615', '699']	['615']	[85]	85
GEN_JU_8280	753	37.18	a_thaliana.mod	1	2	++	iT	['11', '176', '281', '625']	['166', '345']	['3', '3', '1', '1']	['176', '281']	['176']	[106]	106
GEN_JU_8560	1130	38.32	a_thaliana.mod	1	1	+	T	['17', '1018']	['1002']	['1', '1']	[]	[]	[]	0
GEN_JU_8778	1130	44.42	a_thaliana.mod	1	3	+++	IiT	['15', '73', '154', '298', '381', '1121']	['59', '145', '741']	['1', '1', '3', '3', '1', '1']	['73', '154', '298', '381']	['73', '298']	[82, 84]	166
GEN_JU_8790	768	40.62	a_thaliana.mod	1	3	---	TiI	['15', '29', '116', '307', '387', '494']	['15', '192', '108']	['3', '3', '3', '3', '3', '3']	['29', '116', '307', '387']	['29', '307']	[88, 81]	169
GEN_JU_9926	1454	35.89	a_thaliana.mod	1	2	++	IT	['285', '470', '578', '718']	['186', '141']	['1', '1', '1', '1']	['470', '578']	['470']	[108]	108
*Exon type: I: Initial; i: internal; T: Terminal; S: Single
