# Supplementary material for: Targeted Capture of Homoeologous Coding and Noncoding Sequence in Polyploid Cotton
Source: G3 (Bethesda). 2012 Aug 1;2(8):921–30. doi: 10.1534/g3.112.003392 (PMC3411248; doi:10.1534/g3.112.003392)
Supplement: Supporting Information [file supp_2.8.921_TableS4.xls]

## Sheet: TableS4
TABLE S4. Exonic and de novo–built genomic mapping results: number of mapped reads per accession, SNP positions.
(TA=TX2094-Agenome; TD=TX2094-Dgenome; MA=Maxxa-Agenome; MD=Maxxa-Dgenome)
contig_name	Mapping_Reference	contig_len_gapped	contig_len_ungapped	nb_reads	nb_reads_removed_from_alignment (quality_filter_2)	nb_reads_for_snp_detection	nb_reads_Maxxa	nb_reads_TX2094	nb_reads_Maxxa_MID1__MT1/2	nb_reads_TX2094_MID2__MT1/2	nb_reads_Maxxa_MID1__MT3/4	nb_reads_TX2094_MID2__MT1/4	nb_reads_A2	nb_reads_D5	Genomic_reference_built?	read_depth_mean	read_depth__var	read_depth_sd	A_genome_reads_count	D_genome_reads_count	TX2094_genome_reads_count	Maxxa_genome_reads_count	A_genome_consensus_reads_count	D_genome_consensus_reads_count	TA_genome_consensus_reads_count	TD_genome_consensus_reads_count	MA_genome_consensus_reads_count	MD_genome_consensus_reads_count	TA_consensus?	TD_consensus?	MA_consensus?	MD_consensus?	homeocopies_for_all?	TA_alleles?	TD_alleles?	MA_alleles?	MD_alleles?	rare_snps_counts	polyn_snps_edited_removed_counts	good_snps_passing_the_filters_counts	A_genome_+_T_genome_+M_genome_specific_snps	D_genome_+_T_genome_+M_genome_specific_snps	A_genome_+_T_genome_specific_snps	D_genome_+_T_genome_specific_snps	A_genome_+_M_genome_specific_snps	D_genome_+_M_genome_specific_snps	T_genome_+_M_genome_specific_snps	paralogous_snps	A_genome_specific_snps
A2_L_E09_69_583750	exonic_97%	912	700	239	0	239	53	36	18	29	18	17	64	2	0	97	993	31.5119025132	64	2	82	89	64	2	0	0	0	0	0	0	0	0	0	0	0	0	0	272	4	16	0	0	0	0	0	0	16	0	0
A2_L_E09_69_583750	genomic_97%	1448	1156	314	0	314	55	47	19	33	18	17	119	4	1	86	1756	41.9046536795	119	4	97	92	119	4	0	0	0	0	0	0	0	0	0	0	0	0	0	403	5	20	0	0	0	0	0	0	20	0	0
A2_S1_H01_8_587337	exonic_97%	1035	679	583	0	583	93	99	60	37	29	44	215	4	0	223	3598	59.9833310179	215	4	180	182	215	4	0	0	0	0	0	0	0	0	0	0	0	0	0	417	4	49	0	0	0	0	0	0	48	0	1
A2_S1_H01_8_587337	genomic_97%	1761	1256	623	0	623	103	100	63	43	32	43	229	8	1	183	11103	105.370773937	229	8	186	198	229	8	0	0	0	0	0	0	0	0	0	0	0	0	0	613	7	62	0	0	0	0	0	0	61	0	1
A2_S2_H09_72_587305	exonic_97%	875	678	201	0	201	40	39	17	9	24	3	67	0	0	83	2228	47.2016948848	67	0	51	81	67	0	0	0	0	0	0	0	0	0	0	0	0	0	0	262	3	13	0	0	0	0	0	0	13	0	0
A2_S2_H09_72_587305	genomic_97%	841	678	94	0	94	22	25	10	7	12	2	14	0	0	48	472	21.7255609824	14	0	34	44	14	0	0	0	0	0	0	0	0	0	0	0	0	0	0	228	3	9	0	0	0	0	0	0	9	0	0
Cotton16_00001_022	exonic_97%	1630	1297	156	0	156	2	1	0	2	2	1	0	146	0	76	1554	39.4208066889	0	146	4	4	0	146	0	0	0	0	0	0	0	0	0	0	0	0	0	475	7	0	0	0	0	0	0	0	0	0	0
Cotton16_00001_022	genomic_97%	1621	1297	143	0	143	0	0	0	0	0	0	0	141	0	74	1658	40.718546143	0	141	0	0	0	141	0	0	0	0	0	0	0	0	0	0	0	0	0	473	7	0	0	0	0	0	0	0	0	0	0
Cotton16_00001_052	exonic_97%	2169	1653	430	0	430	82	71	43	56	25	21	56	74	0	91	2953	54.3415126768	56	74	148	150	56	74	51	76	94	49	1	1	1	1	1	0	0	0	0	660	14	30	9	2	0	0	0	0	17	1	0
Cotton16_00001_052	genomic_97%	2088	1653	363	0	363	60	58	32	48	21	16	51	75	0	76	3825	61.8465843843	51	75	122	113	51	75	27	46	56	49	1	1	1	1	1	0	0	0	0	556	12	24	5	2	0	0	1	0	13	1	1
Cotton16_00001_150	exonic_97%	1895	1424	520	0	520	131	125	78	71	50	40	6	17	0	112	1452	38.1051177665	6	17	236	259	6	17	31	103	38	90	1	1	1	1	1	0	1	0	0	598	19	52	9	1	0	0	0	0	39	0	0
Cotton16_00001_150	genomic_97%	2228	1719	530	0	530	131	129	80	72	50	41	8	17	1	99	2289	47.8434948556	8	17	242	261	8	17	32	108	39	93	1	1	1	1	1	0	0	0	0	651	19	57	10	1	0	0	0	0	43	0	0
Cotton16_00001_189	exonic_97%	3200	1821	1532	0	1532	182	144	103	81	63	55	530	372	0	302	17596	132.64991519	530	372	280	348	530	372	39	41	60	48	1	1	1	1	1	0	0	0	0	1478	9	31	3	0	0	0	0	0	25	1	0
Cotton16_00001_189	genomic_97%	3569	2153	1630	0	1630	192	147	108	83	63	57	565	413	1	274	22531	150.103297765	565	413	287	363	565	413	41	40	61	47	1	1	1	1	1	0	0	0	0	1572	12	43	5	0	0	0	0	0	32	3	0
Cotton16_00001_261	exonic_97%	3940	1739	3192	11	3181	149	148	99	76	42	29	2144	492	0	666	61312	247.612600649	2144	492	253	290	2144	492	36	10	43	19	1	1	1	1	1	0	0	0	0	1502	43	8	2	0	0	0	0	0	6	0	0
Cotton16_00001_261	genomic_97%	4706	2431	3643	4	3639	160	149	100	74	43	35	2403	673	1	552	108538	329.451058581	2403	673	258	303	2403	673	91	42	81	63	1	1	1	1	1	0	0	0	0	1954	51	35	3	2	0	0	0	0	28	0	1
Cotton16_00001_297	exonic_97%	1879	1618	197	0	197	33	7	10	9	9	0	10	116	0	33	719	26.8141753556	10	116	16	52	10	116	0	0	0	0	0	0	0	0	0	0	0	0	0	369	6	4	0	0	0	0	0	0	4	0	0
Cotton16_00001_297	genomic_97%	1865	1618	162	0	162	20	3	9	7	3	0	7	110	0	32	763	27.6224546339	7	110	10	32	7	110	0	0	0	0	0	0	0	0	0	0	0	0	0	358	6	4	0	0	0	0	0	0	4	0	0
Cotton16_00001_307	exonic_97%	988	763	512	0	512	85	114	42	31	21	19	111	87	0	101	753	27.440845468	111	87	164	148	111	86	50	27	35	48	1	1	1	1	1	0	0	0	0	271	9	21	0	5	0	0	0	1	10	0	0
Cotton16_00001_307	genomic_97%	2201	1812	626	0	626	97	139	40	42	27	26	138	115	1	63	1462	38.2361085886	138	115	207	164	137	114	72	59	47	61	1	1	1	1	1	0	0	0	0	469	28	46	6	10	1	0	1	0	21	3	2
Cotton16_00001_374	exonic_97%	3223	2209	1586	0	1586	386	284	238	170	78	64	278	86	0	153	1207	34.7419055321	278	86	518	702	275	86	145	125	274	84	1	1	1	1	1	0	0	0	0	1222	11	99	8	21	1	1	0	4	57	0	1
Cotton16_00001_374	genomic_97%	4210	3025	1671	0	1671	361	273	218	161	75	65	382	134	1	129	2815	53.0565735795	382	134	499	654	376	132	189	130	278	96	1	1	1	1	1	0	0	0	0	1420	12	140	19	24	1	2	0	2	84	1	1
Cotton16_00001_394	exonic_97%	1912	1383	668	0	668	158	173	89	63	52	38	39	54	0	135	1940	44.0454310911	39	54	274	299	39	54	71	51	96	53	1	1	1	1	1	0	0	0	0	636	7	59	12	1	0	0	0	0	45	0	1
Cotton16_00001_394	genomic_97%	2755	2146	665	0	665	160	174	91	64	53	39	26	56	1	101	3927	62.6657801356	26	56	277	304	26	55	75	52	102	56	1	1	1	1	1	0	0	0	1	737	13	71	12	3	0	0	0	0	54	0	1
Cotton16_00001_423	exonic_97%	1034	721	627	0	627	62	130	38	26	23	15	261	70	0	155	2847	53.3572862878	261	70	171	123	259	70	44	20	14	22	1	1	1	1	1	0	0	0	0	351	2	16	0	2	0	0	0	0	11	0	1
Cotton16_00001_423	genomic_97%	1139	815	628	0	628	62	131	38	26	23	15	261	70	1	144	3695	60.7865116617	261	70	172	123	259	70	44	20	14	22	1	1	1	1	1	0	0	0	0	369	2	17	0	2	0	0	0	0	12	0	1
Cotton16_00002_028	exonic_97%	3043	2246	941	0	941	179	184	81	68	60	59	74	234	0	141	14887	122.012294462	74	234	311	320	74	234	30	168	42	139	1	1	1	1	1	0	0	0	0	977	13	48	9	0	1	0	0	1	30	1	0
Cotton16_00002_028	genomic_97%	5273	4016	1188	0	1188	256	226	101	105	79	79	72	268	1	113	10626	103.082491239	72	268	410	436	72	268	29	150	43	158	1	1	1	1	1	0	1	0	0	1568	33	99	9	0	0	0	0	1	81	1	0
Cotton16_00002_034	exonic_97%	2247	1408	1643	0	1643	160	158	100	75	52	58	364	674	0	234	7133	84.4570896965	364	674	291	312	364	673	59	68	91	38	1	1	1	1	1	0	0	0	0	959	60	24	3	2	0	0	0	2	16	1	0
Cotton16_00002_034	genomic_97%	3457	2426	1840	0	1840	142	137	94	70	43	58	427	867	1	169	12110	110.045445158	427	867	265	279	427	865	93	96	90	68	1	1	1	1	1	0	0	0	0	1199	67	60	6	6	1	0	0	1	43	1	0
Cotton16_00002_045	exonic_97%	2761	1510	1532	0	1532	168	164	121	70	88	47	447	425	0	332	15094	122.857641195	447	425	281	377	447	425	72	109	107	151	1	1	1	1	1	0	0	0	0	1321	1	34	8	0	0	0	0	0	22	3	1
Cotton16_00002_045	genomic_97%	3053	1759	1541	0	1541	165	160	122	68	83	47	453	441	1	305	20635	143.648877476	453	441	275	370	453	441	73	109	107	153	1	1	1	1	1	0	0	0	0	1389	3	41	9	2	0	0	0	0	28	1	1
Cotton16_00003_14	exonic_97%	2393	1320	1603	0	1603	206	203	111	86	85	55	357	498	0	304	7521	86.7236991831	357	498	344	402	357	498	97	70	104	79	1	1	1	1	1	0	0	0	0	1111	3	23	9	0	0	0	0	0	12	0	0
Cotton16_00003_14	genomic_97%	3198	2028	1875	0	1875	152	166	93	64	66	45	498	789	1	234	18820	137.186005117	498	789	275	311	498	782	108	83	121	95	1	1	1	1	1	0	0	0	0	1264	7	39	10	3	0	0	0	0	22	1	0
Cotton16_00005_01	exonic_97%	4759	3377	2519	0	2519	632	562	245	279	169	136	253	241	0	149	5571	74.6391318277	253	241	977	1046	251	241	356	268	363	299	1	1	1	1	1	0	0	0	0	1675	19	93	33	0	1	0	0	0	52	0	6
Cotton16_00005_01	genomic_97%	6664	4946	2323	0	2323	515	460	217	220	132	101	347	329	1	119	5864	76.5767588763	347	329	781	864	345	329	296	243	299	320	1	1	1	1	1	0	0	0	0	2094	53	166	49	4	2	0	0	0	98	1	9
Cotton16_00015_09	exonic_97%	1865	1178	1023	0	1023	107	111	70	46	32	36	305	314	0	206	4557	67.505555327	305	314	193	209	292	314	29	53	36	51	1	1	1	1	1	0	1	0	0	778	23	23	3	0	1	0	0	0	11	3	2
Cotton16_00015_09	genomic_97%	2473	1684	1189	0	1189	85	101	51	47	33	29	400	441	1	163	8256	90.8625335328	400	441	177	169	387	441	49	84	55	77	1	1	1	1	1	0	0	0	0	916	22	39	4	5	1	0	0	0	22	3	2
Cotton16_00039_04	exonic_97%	2466	1690	956	0	956	202	174	115	67	48	42	213	93	0	164	4005	63.2850693292	213	93	283	365	211	91	50	69	84	92	1	1	1	1	1	0	0	0	0	1006	27	66	7	0	0	0	0	0	52	4	1
Cotton16_00039_04	genomic_97%	3376	2499	916	0	916	184	142	97	66	44	40	222	119	1	129	7039	83.8987485008	222	119	248	325	220	117	51	71	83	89	1	1	1	1	1	0	0	0	0	1068	31	91	7	0	1	0	0	0	74	4	3
Cotton16_00044_03	exonic_97%	1558	1081	865	0	865	208	218	92	89	57	42	105	52	0	141	2089	45.7055795281	105	52	349	357	103	51	93	89	95	118	1	1	1	1	1	0	0	0	0	563	30	26	2	3	0	0	0	0	16	0	1
Cotton16_00044_03	genomic_97%	2694	1975	896	0	896	177	171	95	76	50	47	191	87	1	117	1863	43.1624837098	191	87	294	322	189	86	117	107	121	126	1	1	1	1	1	0	0	1	1	821	49	85	12	3	0	0	0	0	62	1	1
Cotton16_00050_07	exonic_97%	2852	1450	2156	0	2156	202	162	123	91	69	48	875	584	0	387	25188	158.707277716	875	584	301	394	875	583	10	6	11	17	1	1	1	1	1	0	0	0	0	1300	16	16	1	0	0	0	0	0	12	0	3
Cotton16_00050_07	genomic_97%	3453	1973	2358	1	2357	193	155	119	84	63	48	1054	639	1	322	39268	198.161550256	1054	639	287	375	1054	638	33	26	49	34	1	1	1	1	1	0	0	0	0	1339	21	23	2	0	0	0	0	0	17	0	4
Cotton16_00072_04	exonic_97%	2289	1365	1254	0	1254	130	90	67	31	25	20	495	394	0	222	8946	94.5832966226	495	394	141	222	493	394	22	19	23	31	1	1	1	1	1	0	0	0	0	1035	6	21	2	0	1	0	0	0	13	0	5
Cotton16_00072_04	genomic_97%	2615	1649	1393	0	1393	99	71	49	23	25	18	626	480	1	201	9098	95.3834367173	626	480	112	173	624	480	47	46	39	81	1	1	1	1	1	0	0	0	0	1110	12	38	5	3	1	0	0	0	24	0	5
Cotton16_00076_06	exonic_97%	2473	1561	1198	0	1198	144	128	60	73	30	42	324	395	0	204	4899	69.9928567784	324	395	243	234	324	395	75	69	79	58	1	1	1	1	1	0	0	0	0	1032	12	55	26	0	0	0	1	0	25	1	2
Cotton16_00076_06	genomic_97%	2933	1922	1303	0	1303	136	116	60	70	30	41	362	486	1	181	6948	83.3546639367	362	486	227	226	362	486	69	58	76	54	1	1	1	1	1	0	0	0	0	1144	20	64	27	0	1	0	0	0	33	2	1
Cotton16_00082_01	exonic_97%	2921	1836	1680	0	1680	322	238	176	122	62	90	399	269	0	184	3857	62.1047502209	399	269	450	560	398	269	168	56	176	51	1	1	1	1	1	0	0	0	0	1317	14	36	10	1	0	0	1	0	24	0	0
Cotton16_00082_01	genomic_97%	5067	3647	2025	0	2025	271	221	153	105	57	77	628	511	1	132	5786	76.0657610229	628	511	403	481	627	510	185	75	202	82	1	1	1	1	1	0	0	0	0	1640	32	118	19	3	0	0	0	1	91	4	1
Cotton16_00083_01	exonic_97%	1943	1508	484	0	484	138	120	77	42	36	43	0	26	0	96	1281	35.7910603363	0	26	205	251	0	26	1	36	2	65	1	1	1	1	1	0	0	0	0	548	12	57	0	1	0	0	0	1	51	0	0
Cotton16_00083_01	genomic_97%	2108	1640	459	0	459	122	116	74	44	34	41	0	26	1	91	1346	36.6878726557	0	26	201	230	0	26	1	36	2	65	1	1	1	1	1	0	0	0	0	585	14	60	0	1	0	0	0	1	54	0	0
Cotton16_00091_04	exonic_97%	2802	1916	1585	0	1585	385	364	229	140	114	108	190	53	0	186	10065	100.324473584	190	53	612	728	188	53	211	277	266	296	1	1	1	1	1	0	0	0	0	1033	5	94	18	0	0	0	1	0	73	2	0
Cotton16_00091_04	genomic_97%	3660	2495	1451	0	1451	308	296	195	125	93	86	262	84	1	174	8708	93.3166651783	262	84	507	596	259	84	166	209	216	210	1	1	1	1	1	0	0	0	0	1344	28	131	22	1	0	0	1	0	103	3	0
Cotton16_00152_01	exonic_97%	2690	1628	1128	0	1128	206	178	106	61	52	43	408	72	0	269	10539	102.659631794	408	72	282	364	408	72	149	93	155	164	1	1	1	1	1	0	0	0	0	1237	12	50	5	4	0	0	0	0	37	1	2
Cotton16_00152_01	genomic_97%	3041	1938	1131	0	1131	205	178	107	62	53	43	409	72	1	241	15150	123.085336251	409	72	283	365	409	72	148	89	155	158	1	1	1	1	1	0	0	0	0	1403	15	43	3	3	0	0	0	0	33	1	2
Cotton16_00153_02	exonic_97%	1885	1408	805	0	805	152	156	109	72	34	31	92	157	0	109	1156	34.0	92	157	259	295	92	156	59	68	63	70	1	1	1	1	1	0	0	0	0	588	14	44	5	7	0	1	0	0	25	2	1
Cotton16_00153_02	genomic_97%	3715	3022	872	0	872	151	157	98	66	36	33	106	223	1	71	2397	48.9591666596	106	223	256	285	106	222	59	68	64	70	1	1	1	1	1	0	0	0	0	847	36	86	10	7	0	0	0	0	62	2	1
Cotton16_00173_04	exonic_97%	3143	1946	1777	0	1777	305	242	162	102	72	64	412	416	0	208	10678	103.334408597	412	416	408	539	412	415	103	89	129	130	1	1	1	1	1	0	0	0	0	1389	34	31	8	0	0	0	0	0	22	0	1
Cotton16_00173_04	genomic_97%	4272	2853	1925	0	1925	300	243	161	103	65	69	485	497	1	170	11865	108.926580778	485	497	415	526	485	496	119	98	148	129	1	1	1	1	1	0	0	0	0	1632	38	79	12	1	0	0	1	0	62	2	1
Cotton16_00198_03	exonic_97%	1779	1342	997	0	997	262	244	117	104	66	64	64	74	0	99	1489	38.5875627631	64	74	412	445	64	74	101	136	104	148	1	1	1	1	1	0	0	0	0	561	1	34	11	1	1	0	0	0	19	0	0
Cotton16_00198_03	genomic_97%	2703	2072	963	0	963	233	211	106	95	62	60	79	115	1	87	1675	40.9267638594	79	115	366	401	79	115	86	113	90	125	1	1	1	1	1	0	0	0	0	771	7	75	11	0	2	0	0	1	58	1	0
Cotton16_00219_02	exonic_97%	2531	1817	1402	0	1402	384	411	196	153	64	87	85	20	0	166	1692	41.1339276024	85	20	651	644	85	20	241	208	249	217	1	1	1	1	1	0	0	0	0	989	3	69	4	14	0	0	0	0	49	1	1
Cotton16_00219_02	genomic_97%	3129	2309	1395	0	1395	368	394	183	147	70	86	121	24	1	147	3266	57.1489282489	121	24	627	621	121	24	238	205	246	218	1	1	1	1	1	0	0	0	0	1068	10	83	6	13	0	0	0	0	61	1	2
Cotton16_00237_01	exonic_97%	1204	880	429	0	429	106	87	69	43	24	24	61	13	0	142	4061	63.7259758654	61	13	154	199	59	13	41	57	56	85	1	1	1	1	1	0	0	0	0	371	23	41	10	0	0	0	1	0	30	0	0
Cotton16_00237_01	genomic_97%	1204	880	429	0	429	106	87	69	43	24	24	61	13	0	142	4061	63.7259758654	61	13	154	199	59	13	41	57	56	85	1	1	1	1	1	0	0	0	0	371	23	41	10	0	0	0	1	0	30	0	0
Cotton16_00280_02	exonic_97%	2171	1629	624	0	624	149	125	95	69	43	38	75	28	0	117	1481	38.4837628098	75	28	232	287	75	28	118	49	120	45	1	1	1	1	1	0	0	0	0	684	13	67	12	1	1	0	0	1	46	0	4
Cotton16_00280_02	genomic_97%	2811	2150	654	0	654	156	132	100	74	48	39	75	28	1	104	2095	45.7711699654	75	28	245	304	75	28	119	49	120	44	1	1	1	1	1	0	0	0	0	893	27	84	12	1	1	0	0	1	64	0	4
Cotton16_00312_02	exonic_97%	894	712	146	0	146	28	34	18	9	11	10	0	34	0	73	1852	43.0348695827	0	34	53	57	0	34	0	0	0	0	0	0	0	0	0	0	0	0	0	232	6	10	0	0	0	0	0	0	8	0	0
Cotton16_00312_02	genomic_97%	1404	1132	246	0	246	48	49	37	25	27	14	6	38	1	79	2583	50.8232230383	6	38	88	112	6	37	9	49	15	52	1	1	1	1	1	0	0	0	0	357	13	28	1	0	0	0	0	0	22	2	1
Cotton16_00312_03	exonic_97%	1124	911	232	0	232	34	47	26	15	16	14	43	35	0	79	2948	54.295487842	43	35	76	76	43	34	32	20	21	20	1	1	1	1	1	0	0	0	0	285	11	13	0	3	0	2	0	0	5	0	0
Cotton16_00312_03	genomic_97%	1729	1368	329	0	329	66	74	36	17	23	37	38	36	1	112	8481	92.0923449587	38	36	128	125	38	36	59	20	66	38	1	1	1	1	1	0	0	0	0	473	10	34	0	2	0	1	0	0	30	1	0
Cotton16_00384_02	exonic_97%	2695	1643	2527	0	2527	471	508	298	177	156	128	570	217	0	257	8924	94.466925429	570	217	813	925	570	217	154	143	182	153	1	1	1	1	1	0	0	0	0	1199	12	39	4	4	0	0	0	0	28	0	3
Cotton16_00384_02	genomic_97%	3183	2002	2489	0	2489	395	428	255	154	131	113	722	289	1	238	9393	96.9174906815	722	289	695	781	722	289	121	123	160	121	1	1	1	1	1	0	0	0	0	1359	15	71	5	4	0	0	0	0	59	0	2
Cotton16_00420_02	exonic_97%	1590	1111	1123	0	1123	176	179	132	77	56	43	200	258	0	179	6847	82.7466011387	200	258	299	364	199	256	96	111	82	142	1	1	1	1	1	0	0	0	0	564	2	44	11	0	0	0	0	0	31	0	1
Cotton16_00420_02	genomic_97%	2809	2172	1077	0	1077	170	183	125	72	60	41	199	225	1	113	8849	94.069123521	199	225	296	355	199	224	92	105	69	132	1	1	1	1	1	0	0	0	0	776	17	79	12	0	0	0	1	0	65	0	0
Cotton16_00422_01	exonic_97%	4296	2371	2238	1	2237	286	223	169	143	106	93	515	700	0	310	11126	105.479855897	515	700	459	561	513	700	49	81	57	91	1	1	1	1	1	0	0	0	0	2003	82	66	6	0	0	0	0	0	60	0	0
Cotton16_00422_01	genomic_97%	4608	2647	2253	1	2252	286	224	171	146	109	94	513	707	1	291	15611	124.94398745	513	707	464	566	511	707	50	81	58	91	1	1	1	1	1	0	0	0	0	2069	83	75	6	0	0	0	0	0	69	0	0
Cotton16_00426_02	exonic_97%	1875	1250	835	0	835	139	100	60	32	42	39	363	58	0	156	4381	66.1891229735	363	58	171	241	363	57	55	45	62	51	1	1	1	1	1	0	0	0	0	708	13	26	1	7	0	1	0	0	12	0	3
Cotton16_00426_02	genomic_97%	2435	1740	925	0	925	112	88	43	29	39	31	494	87	1	128	5979	77.3239936889	494	87	148	194	494	86	57	47	69	39	1	1	1	1	1	0	0	0	0	820	14	38	4	8	0	0	0	1	20	0	3
Cotton16_00431_01	exonic_97%	2482	1461	1771	0	1771	223	212	136	70	82	34	438	574	0	259	8160	90.3327183251	438	574	316	441	438	572	85	133	148	157	1	1	1	1	1	0	0	0	0	1110	2	31	12	0	0	0	0	0	19	0	0
Cotton16_00431_01	genomic_97%	3180	2003	1880	0	1880	228	213	132	66	80	32	463	664	1	214	13245	115.086923671	463	664	311	440	463	663	84	124	138	152	1	1	1	1	1	0	0	0	0	1272	8	51	12	0	0	0	0	0	34	0	4
Cotton16_00445_02	exonic_97%	2215	1579	1231	0	1231	324	333	136	117	113	124	66	16	0	185	3017	54.9272245794	66	16	574	573	65	16	225	192	259	175	1	1	1	1	1	0	0	0	0	779	15	84	20	0	0	0	0	0	63	0	1
Cotton16_00445_02	genomic_97%	3435	2529	1126	0	1126	267	305	113	105	108	112	89	25	1	151	5566	74.6056298144	89	25	522	488	88	25	236	148	215	103	1	1	1	1	1	0	0	0	0	1093	29	128	21	1	0	0	2	1	102	0	1
Cotton16_00470_02	exonic_97%	984	737	323	0	323	51	36	37	21	21	26	66	63	0	88	1459	38.1968585096	66	63	83	109	66	63	29	14	31	19	1	1	1	1	1	0	0	0	0	288	23	13	8	0	0	0	0	0	4	0	1
Cotton16_00470_02	genomic_97%	984	737	323	0	323	51	36	37	21	21	26	66	63	1	88	1459	38.1968585096	66	63	83	109	66	63	29	14	31	19	1	1	1	1	1	0	0	0	0	288	23	13	8	0	0	0	0	0	4	0	1
Cotton16_00623_02	exonic_97%	1397	1044	554	0	554	124	132	69	66	30	27	65	39	0	97	547	23.3880311271	65	39	225	223	63	39	78	19	78	32	1	1	1	1	1	0	0	0	0	443	10	37	12	1	0	0	0	0	21	0	1
Cotton16_00623_02	genomic_97%	2503	1895	862	0	862	127	123	73	67	35	29	230	176	1	92	1322	36.3593179254	230	176	219	235	226	176	74	38	82	45	1	1	1	1	1	1	0	0	0	729	13	74	15	4	0	0	0	0	50	0	2
Cotton16_00645_02	exonic_97%	2877	1738	1393	46	1347	190	280	104	81	77	59	465	89	0	254	8820	93.914855055	465	89	420	371	465	89	216	176	163	169	1	1	1	1	1	0	0	0	0	1329	26	54	0	12	0	0	0	0	38	2	0
Cotton16_00645_02	genomic_97%	3405	2195	1400	46	1354	192	280	105	81	78	59	467	90	1	219	13941	118.072011925	467	90	420	375	467	90	216	173	165	166	1	1	1	1	1	0	1	0	0	1357	44	62	1	14	0	0	0	0	42	2	0
Cotton16_00789_01	exonic_97%	1624	1213	591	0	591	141	93	64	46	39	32	148	26	0	113	2043	45.19955752	148	26	171	244	148	26	29	8	47	41	1	1	1	1	1	0	0	0	0	505	8	41	1	1	0	0	1	0	37	0	1
Cotton16_00789_01	genomic_97%	2035	1581	597	0	597	142	95	64	48	39	32	149	26	1	95	3031	55.054518434	149	26	175	245	149	26	45	9	61	44	1	1	1	1	1	0	0	0	0	561	11	50	3	1	0	0	1	0	44	0	1
Cotton16_00810_01	exonic_97%	1725	857	1913	0	1913	153	199	85	56	32	27	434	925	0	562	59288	243.491272944	434	925	282	270	434	925	22	11	27	16	1	1	1	1	1	0	0	0	0	707	6	11	0	3	0	0	0	0	7	0	0
Cotton16_00810_01	genomic_97%	2509	1572	2715	1	2714	121	166	72	43	29	22	607	1652	1	374	90377	300.627676703	607	1652	231	222	607	1651	67	29	58	48	1	1	1	1	1	0	0	0	0	881	14	44	2	5	0	0	0	0	36	1	0
Cotton16_00811_01	exonic_97%	2398	1890	520	0	520	116	155	58	48	24	22	31	64	0	89	2132	46.1735855225	31	64	225	198	31	64	83	68	47	80	1	1	1	1	1	0	0	0	0	691	4	56	24	0	2	0	0	0	29	0	1
Cotton16_00811_01	genomic_97%	2884	2368	409	0	409	89	106	45	34	12	17	23	81	1	65	2544	50.4380808517	23	81	157	146	23	81	82	58	54	72	1	1	1	1	1	1	0	0	0	707	5	65	14	0	0	0	0	0	47	0	3
Cotton16_00894_01	exonic_97%	2443	1796	735	0	735	165	132	100	67	62	49	12	146	0	100	1729	41.5812457726	12	146	248	327	11	146	49	3	21	3	1	1	1	1	1	0	0	0	0	867	21	37	0	1	0	1	0	0	31	0	2
Cotton16_00894_01	genomic_97%	2949	2293	604	0	604	122	83	75	51	49	42	33	147	1	71	1752	41.8568990729	33	147	176	246	32	147	50	4	33	7	1	1	1	1	1	0	0	0	0	902	23	40	1	1	0	1	0	0	27	0	8
Cotton16_00894_02	exonic_97%	2603	1965	908	0	908	227	228	132	89	79	74	32	45	0	97	848	29.1204395571	32	45	391	438	32	45	31	39	13	52	1	1	1	1	1	0	1	0	0	843	22	61	2	0	0	1	0	0	50	0	3
Cotton16_00894_02	genomic_97%	4173	3131	1259	0	1259	309	335	170	131	108	90	54	60	1	103	2742	52.3641098463	54	60	556	587	54	60	58	155	55	173	1	1	1	1	1	0	1	0	0	1307	49	147	9	9	1	1	0	0	121	1	0
Cotton16_01130_01	exonic_97%	1891	1292	885	0	885	201	158	114	57	48	70	65	170	0	161	4755	68.9565080322	65	170	285	363	65	169	79	132	137	127	1	1	1	1	1	0	0	0	0	720	52	33	6	0	1	0	1	0	24	0	1
Cotton16_01130_01	genomic_97%	2121	1508	891	0	891	202	158	115	58	48	70	67	171	1	145	6413	80.0812087821	67	171	286	365	67	170	79	132	137	127	1	1	1	1	1	0	0	0	0	747	52	35	6	0	1	0	1	2	24	0	1
Cotton16_01194_02	exonic_97%	1878	1125	2011	0	2011	135	104	64	38	34	18	623	993	0	318	19506	139.663882232	623	993	160	233	623	992	49	5	77	4	1	1	1	1	1	0	0	0	0	827	8	40	8	0	0	0	0	0	32	0	0
Cotton16_01194_02	genomic_97%	2376	1474	2326	0	2326	135	108	65	38	35	18	739	1186	1	285	22485	149.949991664	739	1186	164	235	739	1186	54	19	82	21	1	1	1	1	1	0	0	0	0	1003	13	49	12	0	0	0	0	0	37	0	0
Cotton16_01210_01	exonic_97%	2088	1581	514	0	514	98	148	61	54	24	30	10	87	0	100	3004	54.8087584242	10	87	232	183	10	87	119	77	88	61	1	1	1	1	1	0	0	0	0	614	7	58	3	19	0	0	0	0	33	2	0
Cotton16_01210_01	genomic_97%	2757	2086	608	0	608	109	174	75	55	28	34	18	113	1	98	2136	46.2168800332	18	113	263	212	17	113	88	66	76	57	1	1	1	1	1	0	0	0	0	815	13	80	4	20	0	2	0	0	51	1	1
Cotton16_01338_01	exonic_97%	1301	1168	165	0	165	27	27	15	11	15	6	6	56	0	32	659	25.670995306	6	56	44	57	6	56	0	0	0	0	0	0	0	0	0	0	0	0	0	202	1	6	0	0	0	0	0	0	6	0	0
Cotton16_01338_01	genomic_97%	1301	1168	165	0	165	27	27	15	11	15	6	6	56	0	32	659	25.670995306	6	56	44	57	6	56	0	0	0	0	0	0	0	0	0	0	0	0	0	202	1	6	0	0	0	0	0	0	6	0	0
Cotton16_01338_02	exonic_97%	2011	1599	551	0	551	87	64	42	21	46	11	175	103	0	74	2700	51.9615242271	175	103	96	175	175	103	29	19	33	50	1	1	1	1	1	0	0	0	0	536	9	23	6	0	0	0	0	0	8	2	6
Cotton16_01338_02	genomic_97%	2015	1599	552	0	552	87	64	42	21	46	11	175	104	0	74	2704	52.0	175	104	96	175	175	104	29	19	33	50	1	1	1	1	1	0	0	0	0	538	9	22	6	0	0	0	0	0	7	2	6
Cotton16_01465_01	exonic_97%	2499	1827	688	0	688	172	163	110	79	59	71	3	29	0	143	4279	65.4140657657	3	29	313	341	3	29	50	53	72	61	1	1	1	1	1	0	0	0	0	893	14	78	2	7	0	0	0	0	67	1	0
Cotton16_01465_01	genomic_97%	2714	2011	694	0	694	173	163	111	79	61	72	4	29	1	135	4858	69.6993543729	4	29	314	345	4	29	30	48	47	49	1	1	1	1	1	0	0	0	0	935	18	80	3	8	0	0	0	0	67	1	0
Cotton16_01475_01	exonic_97%	2366	1522	1616	0	1616	312	278	162	145	86	62	272	297	0	215	5136	71.6658914687	272	297	485	560	269	297	146	83	146	110	1	1	1	1	1	0	0	0	0	998	6	38	12	0	0	1	1	0	16	3	4
Cotton16_01475_01	genomic_97%	4206	3069	1810	0	1810	232	232	125	120	66	54	392	587	1	145	8852	94.0850678907	392	587	406	423	388	587	139	71	134	83	1	1	1	1	1	0	0	0	0	1388	18	82	16	1	0	1	0	0	54	3	3
Cotton16_01510_01	exonic_97%	1468	1123	541	0	541	172	116	90	31	35	50	20	25	0	99	1036	32.1869538789	20	25	197	297	20	25	57	35	84	65	1	1	1	1	1	0	0	0	0	428	15	36	10	0	0	0	0	0	26	0	0
Cotton16_01510_01	genomic_97%	2029	1621	514	0	514	154	103	79	31	39	50	29	27	1	83	1924	43.8634243989	29	27	184	272	29	27	54	34	71	55	1	1	1	1	1	0	0	0	0	503	16	46	10	0	0	0	0	0	36	0	0
Cotton16_01564_01	exonic_97%	4640	3036	2063	0	2063	506	399	342	207	116	114	280	97	0	209	5670	75.2994023881	280	97	720	964	280	97	208	175	272	233	1	1	1	1	1	0	0	0	0	1827	27	207	37	2	0	1	0	0	155	6	3
Cotton16_01564_01	genomic_97%	5201	3555	2091	0	2091	515	404	349	211	120	116	278	96	1	189	8466	92.0108689232	278	96	731	984	278	96	220	181	292	242	1	1	1	1	1	0	0	0	0	1899	28	216	39	4	0	1	0	0	159	7	3
Cotton16_01606_02	exonic_97%	2742	1701	1179	0	1179	258	291	137	80	81	48	37	245	0	240	4764	69.0217357069	37	245	419	476	32	245	124	153	123	216	1	1	1	1	1	0	0	0	0	1113	7	110	17	1	0	0	1	0	90	1	0
Cotton16_01606_02	genomic_97%	3505	2331	1193	0	1193	260	296	140	81	82	48	38	246	1	199	10392	101.941159499	38	246	425	482	33	246	166	193	141	227	1	1	1	1	1	0	1	0	0	1256	9	142	17	4	0	0	1	0	116	1	0
Cotton16_01662_01	exonic_97%	1687	1345	443	0	443	68	39	60	34	24	34	105	77	0	70	993	31.5119025132	105	77	107	152	101	77	50	17	74	33	1	1	1	1	1	0	0	0	0	487	8	24	5	8	0	0	1	0	6	0	3
Cotton16_01662_01	genomic_97%	2981	2467	513	0	513	64	42	50	33	23	28	166	105	1	54	928	30.4630924235	166	105	103	137	162	105	43	28	53	40	1	1	1	1	1	0	0	0	0	701	16	58	7	8	0	0	1	0	37	1	3
Cotton16_01698_02	exonic_97%	1607	1172	963	0	963	158	119	142	59	60	46	133	244	0	135	5640	75.0999334221	133	244	224	360	133	243	55	58	69	99	1	1	1	1	1	0	0	0	0	506	24	40	3	1	0	1	1	1	29	2	0
Cotton16_01698_02	genomic_97%	2099	1586	1073	0	1073	139	102	127	54	50	45	261	293	1	121	5795	76.1248973727	261	293	201	316	259	291	37	66	59	66	1	1	1	1	1	0	0	0	0	594	31	52	3	2	0	1	1	1	39	3	0
Cotton16_01730_02	exonic_97%	2105	1453	786	0	786	161	188	96	64	64	72	70	69	0	173	4091	63.9609255718	70	69	324	321	70	69	125	47	131	85	1	1	1	1	1	0	0	0	0	803	7	64	10	0	0	0	1	0	52	0	1
Cotton16_01730_02	genomic_97%	2639	1879	868	0	868	170	213	108	69	67	78	79	82	1	153	5410	73.5527021937	79	82	360	345	78	82	142	60	142	95	1	1	1	1	1	0	0	0	0	945	23	79	11	2	0	0	1	0	63	1	1
Cotton16_01762_02	exonic_97%	3469	2121	1829	1	1828	349	256	150	116	103	124	444	284	0	210	4155	64.4592894779	444	284	496	602	444	284	169	139	222	187	1	1	1	1	1	0	0	0	0	1522	38	58	17	6	0	0	0	0	31	0	1
Cotton16_01762_02	genomic_97%	4817	3286	2039	0	2039	305	235	141	96	91	117	631	421	1	166	8387	91.5805656239	631	421	448	537	631	421	136	134	189	165	1	1	1	1	1	0	0	0	0	1756	25	103	19	10	1	0	0	0	69	1	1
Cotton16_01772_01	exonic_97%	736	517	275	0	275	52	41	31	15	14	14	79	27	0	121	422	20.5426385842	79	27	70	97	79	24	43	21	53	39	1	1	1	1	1	0	0	0	0	242	3	21	0	7	0	0	0	0	13	0	0
Cotton16_01772_01	genomic_97%	1685	1291	372	0	372	55	48	37	22	17	16	122	53	1	82	1659	40.7308237088	122	53	86	109	122	48	46	29	52	40	1	1	1	1	1	0	0	0	0	498	13	35	3	7	1	0	0	0	21	0	1
Cotton16_01815_01	exonic_97%	1790	1209	1197	0	1197	280	239	144	100	89	57	219	67	0	183	3208	56.639209034	219	67	396	513	219	67	135	73	192	82	1	1	1	1	1	0	0	0	0	748	3	41	11	0	0	0	0	0	30	0	0
Cotton16_01815_01	genomic_97%	2552	1770	994	0	994	176	144	99	59	54	37	302	121	1	162	4358	66.0151497764	302	121	240	329	302	121	112	29	146	51	1	1	1	1	1	0	0	0	0	991	10	68	14	1	0	0	1	0	51	0	0
Cotton16_01820_02	exonic_97%	3202	2024	1286	0	1286	212	204	97	109	60	47	293	262	0	229	8215	90.6366371839	293	262	360	369	293	262	186	91	213	73	1	1	1	1	1	0	0	0	0	1395	17	54	17	0	0	0	0	0	34	0	2
Cotton16_01820_02	genomic_97%	3516	2287	1293	1	1292	215	204	97	107	60	47	296	264	1	212	10271	101.345942198	296	264	358	372	296	264	184	90	213	71	1	1	1	1	1	0	0	0	0	1408	33	64	18	0	0	0	0	0	42	0	3
Cotton16_01956_01	exonic_97%	1699	1329	411	0	411	82	106	71	30	28	37	11	44	0	85	1055	32.4807635378	11	44	173	181	11	44	0	0	0	0	0	0	0	0	0	0	0	0	0	519	7	13	0	0	0	0	0	0	13	0	0
Cotton16_01956_01	genomic_97%	1699	1329	411	0	411	82	106	71	30	28	37	11	44	0	85	1055	32.4807635378	11	44	173	181	11	44	0	0	0	0	0	0	0	0	0	0	0	0	0	519	7	13	0	0	0	0	0	0	13	0	0
Cotton16_02012_01	exonic_97%	788	636	148	0	148	24	14	17	9	4	10	67	1	0	75	807	28.4077454227	67	1	33	45	67	1	2	12	11	16	1	1	1	1	1	0	0	0	0	188	6	11	1	0	0	0	0	0	8	0	2
Cotton16_02012_01	genomic_97%	1487	1144	324	0	324	73	46	47	19	21	27	83	6	1	104	2107	45.9020696701	83	6	92	141	83	6	45	10	61	30	1	1	1	1	1	0	0	0	0	451	11	18	0	6	0	0	0	0	9	3	0
Cotton16_02205_01	exonic_97%	1466	1168	1367	0	1367	379	389	206	131	109	78	63	10	0	97	5997	77.4402995862	63	10	598	694	63	9	106	173	151	114	1	1	1	1	1	0	0	0	0	386	14	29	4	4	0	0	0	0	19	0	1
Cotton16_02205_01	genomic_97%	3138	2420	1225	0	1225	290	328	173	109	93	76	138	16	1	95	2559	50.5865594798	138	16	513	556	138	15	108	176	91	129	1	1	1	1	1	0	0	0	0	797	60	129	7	4	0	0	1	0	114	0	2
Cotton16_02242_01	exonic_97%	2341	1560	1537	0	1537	282	292	200	120	131	73	355	82	0	194	9416	97.0360757657	355	82	485	613	355	81	174	94	107	162	1	1	1	1	1	0	0	0	0	961	9	53	1	13	0	0	0	0	35	0	0
Cotton16_02242_01	genomic_97%	3946	2818	1603	0	1603	267	257	181	115	136	81	473	91	1	148	9970	99.8498873309	473	91	453	584	473	90	148	100	150	159	1	1	1	1	1	0	0	0	0	1346	23	109	6	14	0	0	0	0	84	0	1
Cotton16_02346_01	exonic_97%	1922	1408	645	0	645	151	133	93	73	59	42	26	66	0	121	3115	55.8121850495	26	66	248	303	24	66	50	83	79	104	1	1	1	1	1	0	0	0	0	674	16	50	12	0	0	0	0	0	35	2	0
Cotton16_02346_01	genomic_97%	2424	1778	589	0	589	134	112	88	65	51	32	26	79	1	116	2950	54.313902456	26	79	209	273	24	79	52	84	82	104	1	1	1	1	1	0	0	0	0	840	23	67	12	0	0	0	0	0	52	2	0
Cotton16_02434_01	exonic_97%	2805	1687	1403	0	1403	171	127	87	47	54	28	580	307	0	232	16894	129.976921028	580	307	202	312	580	307	66	102	104	138	1	1	1	1	1	0	0	0	0	1279	50	31	9	0	0	0	0	0	20	0	2
Cotton16_02434_01	genomic_97%	2805	1687	1403	0	1403	171	127	87	47	54	28	580	307	1	232	16894	129.976921028	580	307	202	312	580	307	66	102	104	138	1	1	1	1	1	0	0	0	0	1279	50	31	9	0	0	0	0	0	20	0	2
Cotton16_02673_01	exonic_97%	1671	1301	864	0	864	245	180	144	89	76	76	17	35	0	94	950	30.8220700148	17	35	345	465	16	35	118	147	187	174	1	1	1	1	1	0	0	0	0	450	10	52	2	12	0	0	0	0	33	2	0
Cotton16_02673_01	genomic_97%	2294	1766	738	0	738	191	134	125	71	61	65	17	72	1	89	908	30.1330383466	17	72	270	377	16	72	46	97	104	89	1	1	1	1	1	0	0	0	0	625	18	84	6	10	0	1	1	1	60	2	0
Cotton16_02702_01	exonic_97%	1259	1017	725	0	725	112	121	78	64	30	24	188	106	0	99	4150	64.4204936336	188	106	209	220	186	106	46	44	14	28	1	1	1	1	1	1	0	0	0	288	6	34	2	1	0	2	0	0	23	0	0
Cotton16_02702_01	genomic_97%	1831	1504	765	0	765	110	108	81	62	29	22	242	109	1	83	4195	64.7688196588	242	109	192	220	240	109	21	60	10	45	1	1	1	1	1	1	0	0	0	372	18	53	3	1	0	2	1	0	40	0	0
Cotton16_02754_01	exonic_97%	1573	1138	491	0	491	93	74	48	35	21	22	57	139	0	136	3632	60.2660766933	57	139	131	162	57	138	62	55	73	70	1	1	1	1	1	0	0	0	0	526	12	36	3	10	0	0	0	0	20	0	2
Cotton16_02754_01	genomic_97%	1999	1515	496	0	496	94	76	49	38	22	22	57	136	1	112	4888	69.9142331718	57	136	136	165	57	135	62	57	72	73	1	1	1	1	1	0	0	0	0	574	19	52	4	10	0	0	0	0	35	0	2
Cotton16_02908_01	exonic_97%	1446	1163	295	0	295	99	64	37	25	17	46	4	0	0	76	2918	54.0185153443	4	0	135	153	4	0	2	12	2	15	1	1	1	1	1	0	0	0	0	376	5	37	1	0	0	0	0	0	35	0	1
Cotton16_02908_01	genomic_97%	2296	1868	401	0	401	129	87	45	38	25	54	20	0	1	77	2849	53.3760245803	20	0	179	199	20	0	12	55	13	93	1	1	1	1	1	0	0	0	0	552	13	52	1	0	0	0	1	0	48	0	2
Cotton16_03057_01	exonic_97%	1739	1185	629	0	629	162	121	68	64	53	55	31	73	0	177	6290	79.3095202356	31	73	240	283	31	73	118	76	135	125	1	1	1	1	1	0	0	0	0	634	8	75	3	9	1	0	0	1	59	0	0
Cotton16_03057_01	genomic_97%	1739	1185	629	0	629	162	121	68	64	53	55	31	73	1	177	6290	79.3095202356	31	73	240	283	31	73	118	76	135	125	1	1	1	1	1	0	0	0	0	634	8	75	3	9	1	0	0	1	59	0	0
Cotton16_03189_01	exonic_97%	2220	1598	748	0	748	224	179	113	71	58	38	11	52	0	132	3723	61.0163912404	11	52	288	395	11	52	138	49	158	91	1	1	1	1	1	0	0	0	0	750	15	80	16	0	0	0	0	0	64	0	0
Cotton16_03189_01	genomic_97%	2597	1928	796	0	796	242	192	118	75	62	40	10	55	1	118	4450	66.7083203206	10	55	307	422	10	55	138	62	159	101	1	1	1	1	1	0	0	0	0	813	16	86	16	4	0	0	0	0	66	0	0
Cotton16_03190_01	exonic_97%	1995	1610	913	0	913	238	204	119	106	42	48	59	95	0	79	1332	36.4965751818	59	95	358	399	59	94	128	73	109	94	1	1	1	1	1	0	0	0	0	529	12	47	14	3	0	0	0	1	28	0	1
Cotton16_03190_01	genomic_97%	4507	3782	940	0	940	199	192	114	113	40	49	89	141	1	55	1373	37.0540146273	89	141	354	353	89	139	117	66	92	80	1	1	1	1	1	0	0	0	0	965	44	99	14	4	0	0	0	1	80	0	0
Cotton16_03254_01	exonic_97%	778	650	178	0	178	59	40	27	16	18	8	0	8	0	49	398	19.9499373433	0	8	64	104	0	8	0	0	35	6	0	0	1	1	0	0	0	0	0	172	4	9	0	0	0	0	0	1	7	0	0
Cotton16_03254_01	genomic_97%	1159	903	318	0	318	102	70	55	28	36	18	0	7	1	80	1304	36.1109401705	0	7	116	193	0	7	0	0	0	0	0	0	0	0	0	0	0	0	0	333	6	30	0	0	0	0	0	0	29	0	0
Cotton16_03273_01	exonic_97%	1349	1014	464	0	464	91	96	62	52	51	30	49	31	0	150	2855	53.4322000296	49	31	178	204	46	29	50	63	70	70	1	1	1	1	1	0	0	0	0	410	6	48	3	12	0	0	0	0	31	1	0
Cotton16_03273_01	genomic_97%	1410	1067	465	0	465	91	96	63	52	51	30	49	31	1	144	3408	58.3780780773	49	31	178	205	46	29	51	63	70	70	1	1	1	1	1	0	0	0	0	422	7	47	3	12	0	0	0	0	30	1	0
Cotton16_03279_01	exonic_97%	1105	857	208	0	208	51	19	8	18	14	8	82	6	0	68	323	17.9722007556	82	6	45	73	82	6	9	1	10	11	1	1	1	1	1	0	0	0	0	324	1	10	0	1	0	0	1	0	4	0	0
Cotton16_03279_01	genomic_97%	1620	1243	369	0	369	79	53	23	25	17	15	135	20	1	86	1885	43.4165866922	135	20	93	119	135	20	35	10	50	20	1	1	1	1	1	0	0	0	0	444	16	35	2	7	0	0	1	0	17	2	2
Cotton16_03509_01	exonic_97%	1800	1213	652	0	652	161	148	78	59	33	26	94	51	0	188	1732	41.6173040934	94	51	233	272	94	46	92	128	121	96	1	1	1	1	1	0	0	0	0	693	6	54	11	0	0	0	0	1	37	1	2
Cotton16_03509_01	genomic_97%	2174	1539	659	0	659	162	149	79	61	33	26	96	51	1	162	4651	68.1982404465	96	51	236	274	96	46	93	130	121	96	1	1	1	1	1	0	0	0	0	748	6	60	11	1	0	0	0	1	42	1	2
Cotton16_03975_01	exonic_97%	945	746	464	0	464	147	87	43	34	28	26	66	31	0	91	2086	45.6727489867	66	31	147	218	66	30	38	29	65	41	1	1	1	1	1	0	0	0	0	233	9	30	0	10	0	0	0	0	20	0	0
Cotton16_03975_01	genomic_97%	1783	1499	471	0	471	136	80	49	37	24	24	81	38	1	60	2391	48.8978527136	81	38	141	209	81	37	38	35	56	50	1	1	1	1	1	1	0	0	0	326	22	50	5	10	0	0	0	0	31	0	2
Cotton16_04240_01	exonic_97%	3001	1998	1627	0	1627	435	295	237	123	112	104	139	180	0	175	3328	57.6888204074	139	180	522	784	139	180	150	154	197	227	1	1	1	1	1	0	0	0	0	1195	14	84	10	3	0	0	0	0	68	1	0
Cotton16_04240_01	genomic_97%	4035	2795	1663	0	1663	434	299	244	135	110	93	153	193	1	149	4801	69.2892488053	153	193	527	788	153	193	151	160	202	247	1	1	1	1	1	0	0	0	0	1491	29	121	12	3	0	0	0	0	102	2	0
Cotton16_04313_01	exonic_97%	1412	1070	401	0	401	96	71	63	45	34	28	26	36	0	106	901	30.0166620396	26	36	144	193	25	36	51	63	82	75	1	1	1	1	1	0	0	0	0	440	7	38	5	2	0	0	2	0	27	1	0
Cotton16_04313_01	genomic_97%	2014	1583	444	0	444	103	75	68	53	34	31	33	45	1	86	1718	41.4487635521	33	45	159	205	32	45	52	64	85	76	1	1	1	1	1	0	0	0	0	551	13	46	6	2	0	0	2	1	32	2	0
Cotton16_04360_01	exonic_97%	1390	838	761	0	761	105	96	60	60	41	25	123	249	0	237	4664	68.2934843159	123	249	181	206	122	249	84	71	108	77	1	1	1	1	1	0	0	0	0	616	4	27	0	6	0	0	0	0	19	1	1
Cotton16_04360_01	genomic_97%	2421	1567	887	0	887	112	109	67	64	44	26	143	320	1	179	8292	91.0604195027	143	320	199	223	142	320	102	85	118	88	1	1	1	1	1	0	0	0	0	976	9	41	6	8	0	0	0	0	25	1	1
Cotton16_04409_01	exonic_97%	854	676	357	0	357	88	75	51	38	31	27	14	31	0	69	490	22.1359436212	14	31	140	170	14	31	23	76	58	65	1	1	1	1	1	0	0	0	0	242	4	11	4	0	0	0	1	0	3	1	1
Cotton16_04409_01	genomic_97%	1629	1303	325	0	325	68	54	47	32	30	22	15	55	1	60	395	19.8746069144	15	55	108	145	15	55	12	32	25	32	1	1	1	1	1	0	0	0	0	412	5	38	7	1	0	0	1	0	25	2	1
Cotton16_04516_01	exonic_97%	1397	1084	354	0	354	60	45	44	22	26	26	111	18	0	87	2667	51.6430053347	111	18	93	130	110	18	0	0	0	0	0	0	0	0	0	0	0	0	0	453	2	13	0	0	0	0	0	0	10	0	0
Cotton16_04516_01	genomic_97%	2076	1624	390	0	390	80	61	60	25	29	32	90	11	1	81	1054	32.4653661615	90	11	118	169	89	11	0	0	0	0	0	0	0	0	0	0	0	0	0	629	4	26	0	0	0	0	0	0	23	0	1
Cotton16_04551_01	exonic_97%	1483	1026	910	0	910	143	190	55	50	50	29	151	240	0	173	3143	56.0624651616	151	240	269	248	151	238	46	121	64	59	1	1	1	1	1	0	1	0	0	526	3	26	1	9	0	0	0	2	10	0	3
Cotton16_04551_01	genomic_97%	2327	1750	924	0	924	108	154	41	41	35	26	198	319	1	127	6132	78.3070878018	198	319	221	184	198	316	37	102	66	48	1	1	1	1	1	0	1	0	0	670	9	42	0	12	1	0	0	2	20	1	4
Cotton16_04753_01	exonic_97%	2186	1558	856	0	856	204	262	117	76	36	52	60	47	0	137	2084	45.6508488421	60	47	390	357	60	47	72	227	82	149	1	1	1	1	1	0	0	0	0	765	30	52	7	2	1	0	2	0	38	0	2
Cotton16_04753_01	genomic_97%	3248	2473	881	0	881	210	262	116	83	41	53	63	51	1	103	3859	62.120849962	63	51	398	367	63	51	68	241	87	157	1	1	1	1	1	0	0	0	1	949	35	71	11	5	1	0	2	1	48	0	2
Cotton16_04932_01	exonic_97%	1467	921	1345	0	1345	271	211	171	110	97	74	215	194	0	243	3451	58.7452125709	215	194	395	539	215	194	27	34	40	69	1	1	1	1	1	0	0	0	0	623	0	34	4	0	0	0	0	0	29	0	1
Cotton16_04932_01	genomic_97%	2419	1566	1550	0	1550	253	238	174	109	86	73	348	267	1	199	5337	73.0547739713	348	267	420	513	348	267	47	62	60	89	1	1	1	1	1	0	0	0	0	950	3	59	6	1	0	0	0	0	48	0	1
Cotton16_05048_01	exonic_97%	2256	1431	1238	0	1238	208	140	109	100	49	57	165	408	0	214	9726	98.6204846875	165	408	297	366	165	407	79	124	114	166	1	1	1	1	1	0	0	0	0	834	5	53	10	0	0	0	1	0	37	0	2
Cotton16_05048_01	genomic_97%	2918	1999	1267	0	1267	214	140	112	103	54	58	169	415	1	171	13887	117.843116048	169	415	301	380	169	414	81	124	117	168	1	1	1	1	1	0	0	0	0	966	8	59	10	1	0	0	1	0	39	0	2
Cotton16_05052_01	exonic_97%	1265	839	681	0	681	107	69	45	44	31	24	139	220	0	208	5467	73.9391641825	139	220	137	183	139	220	61	71	83	83	1	1	1	1	1	0	0	0	0	480	5	23	0	9	0	0	0	0	8	1	3
Cotton16_05052_01	genomic_97%	2200	1594	786	0	786	113	76	52	52	35	27	156	273	1	143	9465	97.2882315596	156	273	155	200	156	273	54	71	80	87	1	1	1	1	1	0	0	0	0	693	17	58	1	10	0	0	0	0	40	2	3
Cotton16_05193_01	exonic_97%	938	606	412	0	412	59	75	36	25	14	22	100	79	0	195	2150	46.3680924775	100	79	122	109	100	79	49	4	29	9	1	1	1	1	1	0	0	0	0	394	10	11	6	0	0	0	0	0	5	0	0
Cotton16_05193_01	genomic_97%	1234	861	413	0	413	59	76	36	25	14	22	100	79	1	157	6435	80.2184517427	100	79	123	109	100	79	56	8	35	13	1	1	1	1	1	0	0	0	0	444	10	23	8	0	0	0	0	0	15	0	0
Cotton16_05204_01	exonic_97%	820	699	177	0	177	48	35	14	19	16	19	22	2	0	48	411	20.2731349327	22	2	73	78	22	2	27	0	18	0	1	0	1	0	0	0	0	0	0	163	2	9	1	0	0	1	0	0	6	0	1
Cotton16_05204_01	genomic_97%	796	699	96	0	96	29	17	7	11	8	6	14	2	0	26	85	9.21954445729	14	2	34	44	14	2	9	2	13	0	1	1	1	0	0	0	0	0	0	136	2	5	1	0	0	0	0	0	2	0	2
Cotton16_05220_01	exonic_97%	2309	1669	724	0	724	148	114	116	81	59	40	131	33	0	150	1549	39.3573373083	131	33	235	323	131	32	78	68	122	95	1	1	1	1	1	0	0	0	0	773	15	87	12	13	0	1	0	0	51	3	2
Cotton16_05220_01	genomic_97%	2445	1778	735	0	735	156	114	117	81	60	41	131	33	1	143	2219	47.1062628533	131	33	236	333	131	32	78	68	127	96	1	1	1	1	1	0	0	0	0	802	15	93	14	13	0	1	0	0	55	3	2
Cotton16_05555_01	exonic_97%	1475	1094	429	0	429	103	82	65	42	43	36	10	46	0	126	5172	71.9166183855	10	46	160	211	10	44	40	52	93	75	1	1	1	1	1	0	0	0	0	453	10	54	0	9	1	0	0	1	40	1	0
Cotton16_05555_01	genomic_97%	1696	1305	440	0	440	106	87	67	42	45	36	10	45	1	111	6017	77.5693238336	10	45	165	218	10	43	36	52	93	75	1	1	1	1	1	0	0	0	0	460	13	58	0	9	1	0	0	1	43	1	0
Cotton16_05572_01	exonic_97%	828	672	362	0	362	75	83	32	29	18	12	47	64	0	76	1004	31.6859590355	47	64	124	125	47	64	14	34	16	21	1	1	1	1	1	0	0	0	0	198	3	23	0	4	0	0	0	0	19	0	0
Cotton16_05572_01	genomic_97%	1786	1506	285	0	285	77	88	39	31	20	15	1	12	1	50	597	24.4335834457	1	12	134	136	1	12	18	36	20	52	1	1	1	1	1	0	0	0	1	353	8	43	0	4	0	0	1	0	34	0	0
Cotton16_05926_01	exonic_97%	2254	1591	861	0	861	237	203	103	97	85	90	25	19	0	193	6488	80.5481222624	25	19	390	425	25	18	141	135	143	147	1	1	1	1	1	0	0	0	0	750	43	108	8	6	0	0	0	0	86	3	2
Cotton16_05926_01	genomic_97%	3110	2361	870	0	870	240	204	104	97	89	90	25	19	1	148	10555	102.737529657	25	19	391	433	25	18	140	135	137	146	1	1	1	1	1	0	0	0	0	853	53	129	8	6	0	0	1	0	106	3	2
Cotton16_06003_01	exonic_97%	1533	1154	721	4	717	158	140	127	91	64	60	23	52	0	83	3835	61.9273768216	23	52	291	349	23	52	60	76	58	96	1	1	1	1	1	0	0	0	0	433	47	29	6	2	0	0	0	0	16	4	0
Cotton16_06003_01	genomic_97%	2639	2055	661	2	659	129	105	103	71	48	51	29	121	1	81	3509	59.2368128785	29	121	227	280	29	117	85	31	99	40	1	1	1	1	1	0	0	0	0	645	80	72	4	3	0	0	0	0	61	3	0
Cotton16_06091_01	exonic_97%	682	497	193	0	193	32	27	18	11	6	11	40	46	0	84	744	27.276363394	40	46	49	56	40	46	0	0	11	34	0	0	1	1	0	0	0	0	0	230	6	10	0	0	0	0	6	0	1	0	2
Cotton16_06091_01	genomic_97%	1064	871	200	0	200	34	30	20	11	6	11	40	46	1	56	1876	43.3128156554	40	46	52	60	40	46	0	0	9	28	0	0	1	1	0	0	0	0	0	243	2	14	0	0	0	0	6	1	5	0	2
Cotton16_06190_01	exonic_97%	1856	1268	1021	0	1021	301	176	99	87	51	56	127	122	0	146	719	26.8141753556	127	122	319	451	127	122	60	74	104	83	1	1	1	1	1	0	0	0	0	720	5	19	5	0	0	0	0	0	13	1	0
Cotton16_06190_01	genomic_97%	3260	2410	1065	0	1065	243	140	89	79	52	52	195	213	1	107	3204	56.6038867923	195	213	271	384	195	213	62	67	108	93	1	1	1	1	1	0	0	0	0	1020	21	67	8	1	0	0	0	0	57	1	0
Cotton16_06300_01	exonic_97%	1077	859	265	0	265	71	51	18	28	17	11	22	45	0	95	950	30.8220700148	22	45	90	106	20	43	40	20	40	35	1	1	1	1	1	0	0	0	0	285	10	18	0	3	0	0	0	1	10	1	1
Cotton16_06300_01	genomic_97%	1590	1319	274	0	274	73	52	22	29	18	11	22	45	1	71	1869	43.2319326424	22	45	92	113	20	43	40	20	40	35	1	1	1	1	1	0	0	0	0	355	10	27	0	3	0	0	0	1	19	1	1
Cotton16_06700_01	exonic_97%	2756	1538	1297	0	1297	148	103	104	87	63	64	363	363	0	281	9972	99.8599018626	363	363	254	315	363	363	150	58	141	107	1	1	1	1	1	0	0	0	0	1283	3	39	0	11	0	0	0	0	24	1	1
Cotton16_06700_01	genomic_97%	2968	1701	1306	0	1306	149	104	105	88	63	65	363	367	1	264	12920	113.666177907	363	367	257	317	363	367	146	58	137	106	1	1	1	1	1	0	0	0	0	1338	4	39	0	10	0	0	0	0	25	1	1
Cotton16_06871_01	exonic_97%	1841	1376	381	0	381	33	34	23	13	24	22	225	5	0	104	2686	51.8266340794	225	5	69	80	225	5	0	0	6	14	0	0	1	1	0	0	0	0	0	644	3	11	0	0	0	0	1	0	9	0	1
Cotton16_06871_01	genomic_97%	1974	1535	385	0	385	45	57	26	21	29	23	178	4	1	93	4031	63.4901567174	178	4	101	100	178	4	0	0	7	19	0	0	1	1	0	0	0	0	0	561	7	22	0	0	0	0	1	0	20	0	1
Cotton16_07153_01	exonic_97%	1790	1450	813	0	813	250	185	110	129	32	84	9	12	0	79	1260	35.4964786986	9	12	398	392	9	12	119	100	77	118	1	1	1	1	1	0	0	0	0	457	5	47	2	8	1	0	1	0	35	0	0
Cotton16_07153_01	genomic_97%	2720	2174	698	0	698	201	171	92	104	28	74	12	14	1	80	950	30.8220700148	12	14	349	321	12	14	72	95	64	105	1	1	1	1	1	0	0	0	0	697	24	86	4	7	1	0	0	0	73	0	0
Cotton16_07227_01	exonic_97%	1621	1058	520	0	520	67	51	30	16	20	16	283	35	0	166	1703	41.2674205639	283	35	83	117	283	35	13	26	4	48	1	1	1	1	1	0	0	0	0	686	7	13	0	3	0	0	1	0	9	0	0
Cotton16_07227_01	genomic_97%	2032	1416	534	0	534	72	51	33	19	23	16	283	35	1	136	5009	70.7742891169	283	35	86	128	283	35	13	26	6	49	1	1	1	1	1	0	0	0	1	750	12	25	0	3	0	0	2	0	19	0	0
Cotton16_07236_01	exonic_97%	2021	1545	605	0	605	159	104	123	74	63	55	7	18	0	90	1021	31.9530906173	7	18	233	345	5	17	58	95	105	115	1	1	1	1	1	0	0	0	0	608	21	72	4	14	0	0	1	0	52	1	0
Cotton16_07236_01	genomic_97%	2370	1816	586	0	586	153	100	120	76	61	49	7	18	1	87	948	30.7896086367	7	18	225	334	5	17	49	87	64	121	1	1	1	1	1	0	0	0	0	717	36	78	4	18	0	0	1	0	54	1	0
Cotton16_07271_01	exonic_97%	1725	1332	615	0	615	115	119	73	72	32	32	113	57	0	97	1317	36.2904946232	113	57	223	220	113	57	89	34	76	26	1	1	1	1	1	0	0	0	0	530	7	47	15	3	0	0	0	0	27	0	1
Cotton16_07271_01	genomic_97%	2453	1957	643	0	643	117	120	74	75	33	34	118	70	1	79	1790	42.3083916026	118	70	229	224	118	70	89	27	66	21	1	1	1	1	1	0	0	0	0	679	10	61	16	3	0	0	0	0	40	0	1
Cotton16_07319_01	exonic_97%	1694	1071	753	0	753	111	164	77	63	48	52	127	109	0	252	2934	54.1664102558	127	109	279	236	127	109	119	127	121	75	1	1	1	1	1	0	0	0	0	688	5	44	0	9	0	0	0	1	30	0	2
Cotton16_07319_01	genomic_97%	2296	1546	843	0	843	118	178	83	70	52	62	147	131	1	202	8959	94.6519941681	147	131	310	253	147	131	119	126	120	75	1	1	1	1	1	0	0	0	0	856	39	56	0	9	0	0	0	1	41	0	3
Cotton16_07380_01	exonic_97%	1873	1368	843	0	843	180	200	83	68	74	32	29	175	0	146	2697	51.9326486904	29	175	300	337	26	175	62	54	93	74	1	1	1	1	1	0	0	0	0	629	15	31	0	6	0	0	0	0	22	0	0
Cotton16_07380_01	genomic_97%	2779	2072	858	0	858	175	208	86	66	72	30	34	185	1	123	3246	56.973678133	34	185	304	333	31	185	58	38	89	75	1	1	1	1	1	0	0	0	0	859	24	81	3	6	0	1	0	0	66	0	1
Cotton16_07463_01	exonic_97%	1915	1319	983	0	983	127	123	94	52	52	35	205	293	0	184	5526	74.3370701602	205	293	210	273	205	288	74	71	95	102	1	1	1	1	1	0	0	0	0	700	3	31	0	8	0	0	0	0	18	2	1
Cotton16_07463_01	genomic_97%	2939	2083	1139	0	1139	110	126	81	47	53	33	278	409	1	154	4425	66.5206734783	278	409	206	244	278	406	81	83	103	111	1	1	1	1	1	0	0	0	0	1048	13	49	0	9	0	0	0	0	35	2	1
Cotton16_07511_01	exonic_97%	1844	1322	814	0	814	253	219	109	81	57	85	3	5	0	146	2857	53.4509120596	3	5	385	419	3	4	35	49	32	58	1	1	1	1	1	0	0	0	0	624	17	79	4	0	0	0	2	0	70	0	3
Cotton16_07511_01	genomic_97%	2310	1702	740	0	740	222	206	100	73	53	75	3	6	1	131	3800	61.6441400297	3	6	354	375	3	5	33	49	32	56	1	1	1	1	1	0	0	0	0	718	22	92	4	0	0	0	2	0	83	0	3
Cotton16_07637_01	exonic_97%	1259	958	732	0	732	127	119	88	38	67	31	141	119	0	142	3644	60.3655530911	141	119	188	282	141	119	61	40	56	29	1	1	1	1	1	0	0	0	0	377	1	33	6	0	0	0	0	1	13	7	2
Cotton16_07637_01	genomic_97%	1259	958	732	0	732	127	119	88	38	67	31	141	119	0	142	3644	60.3655530911	141	119	188	282	141	119	61	40	56	29	1	1	1	1	1	0	0	0	0	377	1	33	6	0	0	0	0	1	13	7	2
Cotton16_07751_01	exonic_97%	1539	1123	670	0	670	147	134	115	73	50	33	50	66	0	137	4273	65.3681879816	50	66	240	312	47	65	58	42	41	108	1	1	1	1	1	0	0	0	0	499	18	44	0	3	0	0	1	0	38	0	1
Cotton16_07751_01	genomic_97%	1826	1336	628	0	628	139	120	100	72	47	32	44	72	1	133	3734	61.1064644698	44	72	224	286	43	71	58	42	70	67	1	1	1	1	1	0	0	0	0	598	26	53	0	3	0	0	0	0	48	0	1
Cotton16_07809_01	exonic_97%	639	536	89	0	89	16	14	9	12	5	5	2	24	0	42	491	22.1585198062	2	24	31	30	2	24	0	0	0	0	0	0	0	0	0	0	0	0	0	145	0	2	0	0	0	0	0	0	1	0	0
Cotton16_07809_01	genomic_97%	629	536	65	0	65	10	13	5	7	2	0	2	24	0	35	538	23.1948270095	2	24	20	17	2	24	0	0	0	0	0	0	0	0	0	0	0	0	0	138	0	2	0	0	0	0	0	0	1	0	0
Cotton16_07817_01	exonic_97%	1748	1298	553	0	553	69	86	36	35	20	34	263	8	0	133	4844	69.5988505652	263	8	155	125	263	8	0	50	0	51	0	1	0	1	0	0	1	0	0	574	5	32	0	1	0	7	0	0	19	0	0
Cotton16_07817_01	genomic_97%	2293	1850	507	0	507	55	75	35	29	17	30	263	1	1	92	5861	76.5571681817	263	1	134	107	263	1	0	42	0	40	0	1	0	1	0	0	1	0	0	593	5	18	0	1	0	0	0	0	16	0	0
Cotton16_07872_01	exonic_97%	2136	1581	511	0	511	49	58	26	23	8	6	171	168	0	129	4448	66.6933280021	171	168	87	83	171	168	25	51	17	43	1	1	1	1	1	0	0	0	0	720	2	20	4	0	0	1	1	0	7	2	4
Cotton16_07872_01	genomic_97%	2136	1581	511	0	511	49	58	26	23	8	6	171	168	0	129	4448	66.6933280021	171	168	87	83	171	168	25	51	17	43	1	1	1	1	1	0	0	0	0	720	2	20	4	0	0	1	1	0	7	2	4
Cotton16_08028_01	exonic_97%	942	773	393	0	393	118	104	71	32	24	31	2	9	0	71	576	24.0	2	9	167	213	2	9	51	70	62	69	1	1	1	1	1	0	0	0	0	215	4	27	1	6	0	0	0	1	18	0	0
Cotton16_08028_01	genomic_97%	1275	1034	352	0	352	95	98	63	30	21	31	3	9	1	65	414	20.3469899494	3	9	159	179	3	9	46	66	46	72	1	1	1	1	1	0	0	0	0	292	9	40	1	6	0	0	0	1	31	0	0
Cotton16_08124_01	exonic_97%	2072	1440	1170	0	1170	193	193	127	102	40	50	167	296	0	198	19614	140.049991075	167	296	345	360	166	295	84	49	78	74	1	1	1	1	1	0	0	0	0	745	5	34	0	3	0	2	0	0	24	2	0
Cotton16_08124_01	genomic_97%	2072	1440	1168	0	1168	192	193	128	102	40	49	167	295	1	197	19555	139.839193362	167	295	344	360	166	294	84	49	78	74	1	1	1	1	1	0	0	0	0	744	5	34	0	3	0	2	0	0	24	2	0
Cotton16_08207_01	exonic_97%	2748	1680	1116	0	1116	201	187	122	100	65	48	241	150	0	250	6095	78.0704809771	241	150	335	388	239	150	153	68	195	82	1	1	1	1	1	0	0	0	0	1192	6	60	9	1	0	0	0	0	47	1	2
Cotton16_08207_01	genomic_97%	3674	2380	1282	0	1282	213	191	128	110	74	51	315	198	1	207	10613	103.019415646	315	198	352	415	313	198	150	96	202	105	1	1	1	1	1	0	0	0	0	1554	9	63	8	2	0	0	0	0	51	1	1
Cotton16_08267_01	exonic_97%	947	701	529	0	529	159	114	66	37	29	38	38	46	0	108	405	20.1246117975	38	46	189	254	37	45	72	38	75	80	1	1	1	1	1	1	0	0	0	284	17	28	0	6	0	0	0	0	19	0	2
Cotton16_08267_01	genomic_97%	1850	1478	514	0	514	151	99	63	37	27	30	50	55	1	71	1732	41.6173040934	50	55	166	241	49	54	55	46	71	75	1	1	1	1	1	1	0	0	0	440	26	52	2	10	0	0	0	0	36	0	2
Cotton16_08316_01	exonic_97%	1171	881	568	0	568	156	112	73	62	36	42	33	52	0	111	938	30.6267856622	33	52	216	265	33	52	59	126	107	117	1	1	1	1	1	0	1	0	0	342	4	30	15	0	1	0	0	1	8	3	0
Cotton16_08316_01	genomic_97%	2514	1958	540	0	540	116	89	59	52	34	31	47	110	1	81	1959	44.2605919527	47	110	172	209	47	110	53	91	85	83	1	1	1	1	1	0	1	0	0	626	61	77	16	0	2	0	0	1	52	3	0
Cotton16_08370_01	exonic_97%	1915	1339	645	0	645	189	160	85	83	41	51	24	10	0	177	3398	58.2923665672	24	10	294	315	23	10	146	32	136	45	1	1	1	1	1	0	0	0	0	730	7	76	17	0	0	0	0	0	55	0	4
Cotton16_08370_01	genomic_97%	2770	2103	701	0	701	201	174	93	92	49	56	24	10	1	131	7191	84.7997641506	24	10	322	343	23	10	146	32	136	45	1	1	1	1	1	0	0	0	0	960	11	97	17	0	0	0	0	0	76	0	4
Cotton16_08720_01	exonic_97%	1805	1257	2056	0	2056	554	457	348	267	143	63	203	19	0	171	5823	76.3085840519	203	19	787	1045	198	19	98	35	180	46	1	1	1	1	1	0	0	0	0	566	17	57	2	2	0	0	0	0	53	0	0
Cotton16_08720_01	genomic_97%	2531	1815	2115	0	2115	558	466	358	267	143	67	222	32	1	146	6786	82.3771813065	222	32	800	1059	215	32	140	51	218	64	1	1	1	1	1	0	0	0	0	758	34	85	4	2	0	0	0	0	79	0	0
Cotton16_08863_01	exonic_97%	1577	1148	638	0	638	148	110	100	75	29	39	51	84	0	138	4731	68.7822651561	51	84	224	277	51	84	70	90	78	101	1	1	1	1	1	0	0	0	0	509	21	65	6	0	0	0	0	0	58	0	0
Cotton16_08863_01	genomic_97%	2076	1554	774	0	774	151	113	105	77	30	39	54	203	1	119	4761	69.0	54	203	229	286	54	201	70	90	81	102	1	1	1	1	1	0	0	0	0	640	23	74	12	0	0	0	0	0	60	0	1
Cotton16_08878_01	exonic_97%	1350	960	449	0	449	121	127	58	51	48	30	3	9	0	162	3758	61.302528496	3	9	208	227	3	9	67	74	83	78	1	1	1	1	1	0	0	0	0	478	7	52	0	9	0	0	0	0	42	0	1
Cotton16_08878_01	genomic_97%	2027	1629	329	0	329	96	97	42	33	33	23	3	0	1	88	3533	59.4390444069	3	0	153	171	3	0	0	0	0	0	0	0	0	0	0	0	0	0	0	520	12	47	0	0	0	0	0	0	46	0	1
Cotton16_09004_01	exonic_97%	1676	1185	1241	0	1241	336	380	184	122	84	111	12	10	0	174	5987	77.3757067819	12	10	613	604	12	10	64	88	48	67	1	1	1	1	1	0	0	0	0	585	7	59	1	0	0	0	0	0	56	0	2
Cotton16_09004_01	genomic_97%	2084	1431	1038	0	1038	267	329	143	96	74	97	15	15	1	181	5137	71.6728679488	15	15	522	484	15	15	65	88	49	67	1	1	1	1	1	0	0	0	0	732	10	102	1	0	0	0	0	0	99	0	2
Cotton16_09108_01	exonic_97%	1183	835	546	0	546	89	106	68	33	17	49	86	96	0	162	1851	43.0232495286	86	96	188	174	86	96	103	50	94	28	1	1	1	1	1	0	0	0	0	397	12	38	13	0	0	0	0	0	22	0	3
Cotton16_09108_01	genomic_97%	1198	846	547	0	547	89	106	68	33	17	49	86	97	1	161	1961	44.283179651	86	97	188	174	86	97	103	51	94	28	1	1	1	1	1	0	0	0	0	401	12	38	13	0	0	0	0	0	22	0	3
Cotton16_09260_01	exonic_97%	965	739	368	0	368	100	106	66	43	17	21	6	7	0	107	843	29.0344622819	6	7	170	183	6	6	49	39	48	39	1	1	1	1	1	0	0	0	0	283	3	30	0	9	0	1	0	0	17	0	0
Cotton16_09260_01	genomic_97%	1096	826	328	0	328	87	92	57	35	17	20	8	10	1	105	870	29.4957624075	8	10	147	161	8	9	70	37	76	40	1	1	1	1	1	0	0	0	0	337	5	36	0	7	0	1	0	0	27	0	0
Cotton16_09277_01	exonic_97%	831	804	18	0	18	2	4	3	1	0	2	3	1	0	3	4	2.0	3	1	7	5	3	1	0	0	0	0	0	0	0	0	0	0	0	0	0	48	0	0	0	0	0	0	0	0	0	0	0
Cotton16_09277_01	genomic_97%	2856	2148	959	0	959	236	289	149	91	99	73	17	3	1	127	4456	66.7532770731	17	3	453	484	17	3	63	40	51	44	1	1	1	1	1	0	1	0	0	801	34	124	1	1	0	0	0	0	120	0	0
Cotton16_09499_01	exonic_97%	1368	948	584	1	583	147	129	90	49	38	55	40	33	0	155	3510	59.2452529744	40	33	233	275	40	33	87	87	103	72	1	1	1	1	1	0	0	0	0	514	7	33	0	8	0	0	0	0	21	1	1
Cotton16_09499_01	genomic_97%	1616	1153	620	1	619	153	130	93	52	42	55	55	37	1	137	4762	69.0072459963	55	37	237	288	55	37	87	86	103	74	1	1	1	1	1	0	0	0	0	566	9	36	0	8	0	0	0	0	24	1	1
Cotton16_09534_01	exonic_97%	2023	1348	630	0	630	126	105	70	56	46	24	142	59	0	182	4199	64.7996913573	142	59	185	242	140	59	89	82	111	119	1	1	1	1	1	0	0	0	0	787	8	46	9	6	0	0	0	0	27	1	3
Cotton16_09534_01	genomic_97%	2337	1591	644	0	644	132	110	71	57	46	24	142	60	1	164	5755	75.8617163001	142	60	191	249	140	60	91	81	111	119	1	1	1	1	1	0	0	0	0	875	11	56	9	6	0	0	0	0	36	1	4
Cotton16_09561_01	exonic_97%	2567	1590	1271	0	1271	240	236	149	86	87	69	150	252	0	229	6903	83.0842945448	150	252	391	476	149	252	136	149	204	160	1	1	1	1	1	0	1	0	0	1067	2	54	19	0	0	0	0	0	31	0	2
Cotton16_09561_01	genomic_97%	3125	2061	1305	0	1305	243	249	154	94	89	71	150	253	1	196	11013	104.942841585	150	253	414	486	149	253	137	149	209	161	1	1	1	1	1	0	1	0	0	1175	4	74	19	1	0	0	0	0	50	0	2
Cotton16_09622_01	exonic_97%	1193	874	554	0	554	158	107	114	43	51	65	13	1	0	111	353	18.7882942281	13	1	215	323	13	1	28	36	32	32	1	1	1	1	1	0	0	0	0	401	29	39	0	4	0	0	0	0	33	1	1
Cotton16_09622_01	genomic_97%	2170	1705	484	0	484	136	86	92	41	45	52	29	1	1	83	1635	40.4351332383	29	1	179	273	29	1	45	42	61	69	1	1	1	1	1	0	0	0	0	576	36	69	5	4	0	0	0	0	54	1	4
Cotton16_09926_01	exonic_97%	2667	1851	1143	0	1143	158	167	95	109	45	55	297	215	0	162	8555	92.4932429964	297	215	331	298	296	213	137	132	124	128	1	1	1	1	1	0	1	0	0	948	23	57	14	0	0	0	1	0	29	3	3
Cotton16_09926_01	genomic_97%	3166	2296	1158	0	1158	163	169	94	110	45	55	303	217	1	141	9611	98.0357077804	303	217	334	302	302	215	138	131	128	128	1	1	1	1	1	0	1	0	0	1018	28	66	14	0	0	0	3	0	36	3	3
Cotton16_10021_01	exonic_97%	792	644	300	0	300	55	116	32	40	21	12	22	0	0	68	192	13.8564064606	22	0	168	108	22	0	0	0	3	19	0	0	1	1	0	0	0	0	0	190	9	24	0	0	0	0	1	0	22	0	1
Cotton16_10021_01	genomic_97%	1524	1298	265	0	265	54	88	29	37	21	12	22	0	1	51	603	24.5560583156	22	0	137	104	22	0	0	0	3	19	0	0	1	1	0	0	0	0	0	313	7	31	0	0	0	0	1	0	29	0	1
Cotton16_10122_01	exonic_97%	1765	1322	747	0	747	178	163	112	89	44	43	70	46	0	120	2555	50.5470078244	70	46	295	334	70	45	54	136	80	85	1	1	1	1	1	0	0	0	0	528	6	61	12	4	1	0	0	0	38	5	0
Cotton16_10122_01	genomic_97%	2360	1819	563	0	563	135	143	97	66	53	31	5	31	1	101	3087	55.5607775324	5	31	240	285	5	30	27	54	44	59	1	1	1	1	1	0	1	0	0	659	10	89	6	7	0	0	0	0	69	1	0
Cotton16_10135_01	exonic_97%	1300	889	778	0	778	188	166	104	71	68	70	16	93	0	172	1809	42.5323406363	16	93	307	360	14	93	0	0	0	0	0	0	0	0	0	0	0	0	0	502	3	36	0	0	0	0	0	0	36	0	0
Cotton16_10135_01	genomic_97%	1977	1371	674	0	674	147	120	88	61	55	53	7	141	1	150	3800	61.6441400297	7	141	234	290	5	141	1	4	11	5	1	1	1	1	1	0	0	0	0	695	20	72	0	1	0	0	0	0	70	0	0
Cotton16_10157_01	exonic_97%	1457	1025	507	0	507	78	68	54	25	27	18	41	194	0	159	1649	40.6078810085	41	194	111	159	41	194	30	22	43	53	1	1	1	1	1	0	0	0	0	502	9	39	0	14	0	0	0	0	21	0	0
Cotton16_10157_01	genomic_97%	1457	1025	507	0	507	78	68	54	25	27	18	41	194	1	159	1649	40.6078810085	41	194	111	159	41	194	30	22	43	53	1	1	1	1	1	0	0	0	0	502	9	39	0	14	0	0	0	0	21	0	0
Cotton16_10346_01	exonic_97%	969	684	657	0	657	93	84	81	66	28	24	94	185	0	170	5301	72.8079665971	94	185	174	202	93	184	21	43	32	85	1	1	1	1	1	0	0	0	0	326	13	14	2	0	0	0	0	1	10	1	0
Cotton16_10346_01	genomic_97%	1592	1216	776	0	776	109	107	94	82	35	30	109	208	1	125	5736	75.736384915	109	208	219	238	108	207	18	43	28	86	1	1	1	1	1	0	0	0	0	446	18	28	2	0	0	0	0	1	24	1	0
Cotton16_10459_01	exonic_97%	1199	917	494	0	494	143	102	93	65	63	19	0	7	0	100	2271	47.6550102298	0	7	186	299	0	7	0	0	0	0	0	0	0	0	0	0	0	0	0	363	3	37	0	0	0	0	0	0	37	0	0
Cotton16_10459_01	genomic_97%	1456	1117	470	0	470	123	101	87	70	61	19	0	7	1	95	2057	45.3541618818	0	7	190	271	0	7	0	0	0	0	0	0	0	0	0	0	0	0	0	429	5	46	0	0	0	0	0	0	46	0	0
Cotton16_10502_01	exonic_97%	1164	950	352	0	352	108	91	50	23	22	8	4	44	0	56	203	14.2478068488	4	44	122	180	4	44	31	57	47	91	1	1	1	1	1	0	0	0	0	263	5	30	10	0	0	0	0	0	16	1	3
Cotton16_10502_01	genomic_97%	1631	1376	392	0	392	122	106	55	24	24	9	4	46	1	47	314	17.7200451467	4	46	139	201	4	46	39	66	65	99	1	1	1	1	1	0	0	0	0	337	10	35	10	2	0	0	0	0	19	1	3
Cotton16_10581_01	exonic_97%	1423	974	330	0	330	52	64	35	26	9	36	0	106	0	127	2929	54.1202365109	0	106	126	96	0	106	0	0	0	0	0	0	0	0	0	0	0	0	0	540	6	18	0	0	0	0	0	0	15	0	0
Cotton16_10581_01	genomic_97%	2093	1573	441	0	441	80	79	47	39	16	47	0	130	1	101	4237	65.0922422413	0	130	165	143	0	130	0	0	0	0	0	0	0	0	0	0	0	0	0	657	6	22	0	0	0	0	0	0	18	0	0
Cotton16_10655_01	exonic_97%	1574	1149	596	0	596	180	103	82	50	77	42	16	44	0	107	843	29.0344622819	16	44	195	339	12	42	52	57	111	96	1	1	1	1	1	0	0	0	0	527	22	31	0	8	0	0	0	0	21	0	1
Cotton16_10655_01	genomic_97%	2406	1871	562	0	562	174	95	72	48	70	38	17	46	1	81	2204	46.9467783772	17	46	181	316	13	45	39	50	89	83	1	1	1	1	1	0	0	0	0	681	30	40	0	8	0	0	0	0	30	0	1
Cotton16_10787_01	exonic_97%	3409	2223	1354	1	1353	269	300	145	118	87	59	210	163	0	166	4958	70.4130669691	210	163	477	501	209	163	121	171	123	156	1	1	1	1	1	0	0	0	0	1430	6	70	12	2	0	0	0	0	52	2	2
Cotton16_10787_01	genomic_97%	4001	2707	1442	0	1442	273	310	148	122	92	58	251	186	1	150	5835	76.3871716979	251	186	490	513	250	186	148	192	148	185	1	1	1	1	1	0	0	0	0	1657	14	88	12	3	0	0	0	1	65	2	2
Cotton16_10896_01	exonic_97%	1473	967	726	0	726	167	125	53	64	85	49	38	143	0	208	3721	61.0	38	143	238	305	38	140	114	90	127	82	1	1	1	1	1	0	0	0	0	597	7	40	0	7	0	2	0	1	28	1	1
Cotton16_10896_01	genomic_97%	2563	1864	721	0	721	160	107	53	57	79	49	43	171	1	150	8237	90.7579197646	43	171	213	292	42	168	101	74	123	75	1	1	1	1	1	0	0	0	0	840	15	59	3	9	0	1	0	1	42	1	1
Cotton16_11133_01	exonic_97%	823	807	22	0	22	5	5	3	0	1	2	3	0	0	4	4	2.0	3	0	7	9	3	0	0	0	0	0	0	0	0	0	0	0	0	0	0	49	0	0	0	0	0	0	0	0	0	0	0
Cotton16_11133_01	genomic_97%	835	807	28	0	28	7	2	6	0	1	1	6	1	0	4	12	3.46410161514	6	1	3	14	6	1	0	0	0	0	0	0	0	0	0	0	0	0	0	61	0	0	0	0	0	0	0	0	0	0	0
Cotton16_11417_01	exonic_97%	1418	1144	910	0	910	206	226	159	122	68	44	20	63	0	156	14235	119.310519234	20	63	392	433	20	63	28	40	34	47	1	1	1	1	1	0	0	0	0	322	5	35	3	0	0	0	0	0	31	0	1
Cotton16_11417_01	genomic_97%	1418	1144	910	0	910	206	226	159	122	68	44	20	63	1	156	14235	119.310519234	20	63	392	433	20	63	28	40	34	47	1	1	1	1	1	0	0	0	0	322	5	35	3	0	0	0	0	0	31	0	1
Cotton16_11424_01	exonic_97%	1120	852	549	0	549	160	111	90	45	44	57	7	33	0	106	1143	33.8082830088	7	33	213	294	7	33	47	45	73	74	1	1	1	1	1	0	0	0	0	333	8	38	6	2	0	0	0	1	27	1	0
Cotton16_11424_01	genomic_97%	1476	1111	499	0	499	124	97	78	40	43	51	7	57	1	108	926	30.4302481094	7	57	188	245	7	57	55	48	77	74	1	1	1	1	1	0	0	0	0	437	12	60	6	4	0	0	0	1	45	1	0
Cotton16_11697_01	exonic_97%	924	729	495	0	495	110	140	52	49	30	32	57	23	0	96	1142	33.7934904974	57	23	221	192	57	22	98	86	79	80	1	1	1	1	1	0	0	0	0	221	6	29	0	13	0	0	0	1	12	0	2
Cotton16_11697_01	genomic_97%	1330	1022	388	0	388	58	75	31	28	21	22	109	42	1	100	944	30.7245829915	109	42	125	110	109	40	41	51	30	47	1	1	1	1	1	0	0	0	0	366	11	57	0	15	1	0	1	0	36	0	4
Cotton16_11832_01	exonic_97%	2041	1370	1109	0	1109	245	213	112	97	70	87	32	251	0	167	2016	44.8998886413	32	251	397	427	32	249	75	99	79	110	1	1	1	1	1	0	0	0	0	772	10	37	12	0	0	0	0	0	24	0	1
Cotton16_11832_01	genomic_97%	2546	1772	1071	0	1071	208	182	95	86	66	73	36	323	1	152	2940	54.2217668469	36	323	341	369	36	321	80	99	82	109	1	1	1	1	1	0	0	0	0	900	14	65	12	0	0	0	0	0	50	0	1
Cotton16_11966_01	exonic_97%	1766	1499	251	0	251	47	43	24	20	12	9	71	23	0	50	1197	34.597687784	71	23	72	83	71	23	32	22	35	25	1	1	1	1	1	0	0	0	0	391	19	35	13	0	2	0	4	0	11	0	4
Cotton16_11966_01	genomic_97%	1766	1499	251	0	251	47	43	24	20	12	9	71	23	0	50	1197	34.597687784	71	23	72	83	71	23	32	22	35	25	1	1	1	1	1	0	0	0	0	391	19	35	13	0	2	0	4	0	11	0	4
Cotton16_12010_01	exonic_97%	1303	916	521	0	521	94	116	69	58	26	22	3	131	0	170	3346	57.8446194559	3	131	196	189	2	131	77	39	55	43	1	1	1	1	1	0	0	0	0	452	16	42	0	2	0	1	0	1	36	0	0
Cotton16_12010_01	genomic_97%	1760	1314	522	0	522	94	116	70	60	27	22	3	128	1	135	5514	74.2563128629	3	128	198	191	2	128	75	37	55	41	1	1	1	1	1	0	0	0	0	547	25	46	0	2	0	1	0	1	40	0	0
Cotton16_12348_01	exonic_97%	2644	1451	1652	0	1652	177	160	83	57	47	43	474	609	0	313	7995	89.4147638816	474	609	260	307	474	608	35	53	39	33	1	1	1	1	1	0	0	0	0	1270	17	15	3	0	0	0	0	0	11	0	0
Cotton16_12348_01	genomic_97%	3192	1973	1786	0	1786	167	136	79	55	46	43	524	734	1	260	18170	134.796142378	524	734	234	292	524	733	20	34	21	17	1	1	1	1	1	0	0	0	0	1318	16	31	5	0	0	0	1	1	23	0	0
Cotton16_12374_01	exonic_97%	3379	1975	1455	1	1454	215	136	133	95	60	45	79	689	0	185	3599	59.9916660879	79	689	276	408	78	688	73	134	83	197	1	1	1	1	1	1	0	0	0	1584	38	43	13	0	0	0	0	0	26	0	3
Cotton16_12374_01	genomic_97%	3732	2279	1505	0	1505	180	115	118	81	50	41	82	836	1	172	4473	66.8804904288	82	836	237	348	81	835	63	115	71	174	1	1	1	1	1	1	0	0	0	1627	48	57	12	3	0	0	0	0	36	0	3
Cotton16_12400_01	exonic_97%	1742	1286	1007	0	1007	207	235	137	100	62	50	80	134	0	114	2979	54.580216196	80	134	385	406	80	134	141	137	119	136	1	1	1	1	1	0	1	0	0	597	1	33	13	0	0	1	0	0	10	1	7
Cotton16_12400_01	genomic_97%	3916	3154	1114	0	1114	155	208	113	80	50	37	127	342	1	78	2447	49.4671608241	127	342	325	318	127	341	86	135	103	109	1	1	1	1	1	0	1	0	0	981	32	105	19	1	0	3	2	0	65	1	5
Cotton16_12487_01	exonic_97%	651	613	17	0	17	0	0	0	0	0	0	9	6	0	4	7	2.64575131106	9	6	0	0	9	6	0	0	0	0	0	0	0	0	0	0	0	0	0	60	0	0	0	0	0	0	0	0	0	0	0
Cotton16_12487_01	genomic_97%	869	613	166	0	166	0	0	2	0	0	0	140	22	0	94	2079	45.5960524607	140	22	0	2	140	22	0	0	0	0	0	0	0	0	0	0	0	0	0	360	0	2	0	0	0	0	0	0	0	0	1
Cotton16_12521_01	exonic_97%	1280	929	477	0	477	82	118	57	36	26	12	97	47	0	156	1897	43.5545634808	97	47	166	165	97	47	59	43	50	51	1	1	1	1	1	0	0	0	0	390	18	36	1	4	0	0	0	0	27	2	1
Cotton16_12521_01	genomic_97%	2204	1671	559	0	559	91	129	65	41	26	15	118	72	1	118	4485	66.970142601	118	72	185	182	118	72	65	45	56	49	1	1	1	1	1	0	0	0	0	649	25	53	1	6	0	0	0	0	41	3	1
Cotton16_12524_01	exonic_97%	1411	883	1178	0	1178	215	206	137	96	50	44	354	74	0	238	18945	137.640836963	354	74	346	402	354	74	143	54	188	52	1	1	1	1	1	0	0	0	0	534	35	59	7	0	0	0	0	0	52	0	0
Cotton16_12524_01	genomic_97%	1871	1272	1191	0	1191	209	202	128	95	50	44	374	87	1	191	21839	147.780242252	374	87	341	387	374	87	137	54	174	53	1	1	1	1	1	0	0	0	0	602	38	79	6	0	0	0	0	0	71	0	0
Cotton16_12717_01	exonic_97%	2892	1773	1920	0	1920	434	389	226	148	138	111	144	328	0	200	1980	44.4971909226	144	328	648	798	144	328	201	117	221	132	1	1	1	1	1	0	0	0	1	1360	15	32	9	0	0	0	0	0	22	0	0
Cotton16_12717_01	genomic_97%	4610	3104	2148	0	2148	307	295	182	109	104	84	300	765	1	157	5084	71.3021738799	300	765	488	593	300	765	143	143	181	177	1	1	1	1	1	0	0	0	0	1799	32	94	23	2	0	0	0	0	63	3	1
Cotton16_12721_01	exonic_97%	1200	1005	306	0	306	86	93	56	32	16	21	0	0	0	67	1138	33.7342555869	0	0	146	158	0	0	0	0	0	0	0	0	0	0	0	0	0	0	0	267	12	38	0	0	0	0	0	0	38	0	0
Cotton16_12721_01	genomic_97%	1200	1005	306	0	306	86	93	56	32	16	21	0	0	1	67	1138	33.7342555869	0	0	146	158	0	0	0	0	0	0	0	0	0	0	0	0	0	0	0	267	12	38	0	0	0	0	0	0	38	0	0
Cotton16_12748_01	exonic_97%	741	596	262	0	262	95	53	17	48	26	21	0	0	0	85	705	26.5518360947	0	0	122	138	0	0	0	0	0	0	0	0	0	0	0	0	0	0	0	184	1	21	0	0	0	0	0	0	21	0	0
Cotton16_12748_01	genomic_97%	1138	920	291	0	291	110	57	17	51	30	24	0	0	1	72	879	29.6479341607	0	0	132	157	0	0	0	0	0	0	0	0	0	0	0	0	0	0	0	268	5	33	0	0	0	0	0	0	33	0	0
Cotton16_12800_01	exonic_97%	1783	1482	1237	7	1230	265	248	197	112	62	44	164	136	0	95	5376	73.3212111193	164	136	404	524	164	136	76	58	84	108	1	1	1	1	1	0	0	0	0	477	8	40	10	0	1	0	1	0	28	0	0
Cotton16_12800_01	genomic_97%	2051	1711	1149	0	1149	258	240	197	117	63	46	154	71	1	86	4649	68.1835757349	154	71	403	518	154	71	76	58	85	108	1	1	1	1	1	0	0	0	0	409	8	47	10	0	1	0	1	0	35	0	0
Cotton16_12889_01	exonic_97%	2525	1680	1300	0	1300	335	312	203	175	94	98	28	53	0	207	6425	80.1560977094	28	53	585	632	26	50	160	302	122	320	1	1	1	1	1	0	0	0	1	916	10	158	21	7	0	0	2	0	121	3	0
Cotton16_12889_01	genomic_97%	2734	1838	1354	0	1354	351	315	213	191	96	103	28	55	1	195	7648	87.4528444363	28	55	609	660	26	52	173	313	138	336	1	1	1	1	1	0	0	0	1	963	12	171	22	9	0	0	2	0	131	3	0
Cotton16_13061_01	exonic_97%	1289	989	609	0	609	133	215	106	60	65	19	3	6	0	113	1240	35.2136337233	3	6	294	304	3	3	36	78	59	40	1	1	1	1	1	0	0	0	0	358	14	57	6	0	0	0	0	1	50	0	0
Cotton16_13061_01	genomic_97%	2058	1580	584	0	584	126	213	97	57	63	18	6	2	1	100	1535	39.1790760483	6	2	288	286	6	1	55	95	64	69	1	1	1	1	1	0	0	0	0	579	29	81	7	0	0	0	0	0	74	0	0
Cotton16_13296_01	exonic_97%	1779	1506	1023	0	1023	254	274	142	114	62	29	116	30	0	70	1471	38.3536178215	116	30	417	458	114	30	46	26	50	46	1	1	1	1	1	0	0	0	0	346	4	40	7	0	0	0	1	0	30	0	2
Cotton16_13296_01	genomic_97%	1779	1506	1023	0	1023	254	274	142	114	62	29	116	30	0	70	1471	38.3536178215	116	30	417	458	114	30	46	26	50	46	1	1	1	1	1	0	0	0	0	346	4	40	7	0	0	0	1	0	30	0	2
Cotton16_13518_01	exonic_97%	1294	957	435	0	435	116	105	58	49	36	52	12	5	0	118	3290	57.3585215988	12	5	206	210	12	5	80	10	61	93	1	1	1	1	1	0	0	0	0	405	7	37	8	4	0	0	0	0	23	0	0
Cotton16_13518_01	genomic_97%	1930	1499	458	0	458	123	108	65	52	36	51	16	5	1	92	3610	60.0832755432	16	5	211	224	16	5	78	10	61	94	1	1	1	1	1	0	0	0	0	530	9	53	8	4	0	0	0	0	39	0	0
Cotton16_13721_01	exonic_97%	3437	2317	1942	0	1942	608	431	274	211	153	124	77	62	0	176	4918	70.1284535691	77	62	766	1035	77	62	296	290	338	404	1	1	1	1	1	0	0	0	0	1259	59	121	26	0	0	0	1	0	86	4	3
Cotton16_13721_01	genomic_97%	3840	2580	1777	0	1777	525	399	245	192	134	115	96	69	1	167	4998	70.6965345685	96	69	706	904	96	69	294	287	328	398	1	1	1	1	1	0	0	0	0	1407	62	159	31	0	0	0	1	0	119	3	3
Cotton16_13841_01	exonic_97%	1085	929	232	0	232	90	32	43	22	21	13	5	4	0	44	94	9.69535971483	5	4	67	154	5	4	19	6	18	32	1	1	1	1	1	0	0	0	0	243	3	16	0	2	0	0	5	0	8	0	1
Cotton16_13841_01	genomic_97%	1562	1288	211	0	211	80	27	41	21	12	14	6	8	1	47	213	14.5945195193	6	8	62	133	6	8	12	6	10	54	1	1	1	1	1	0	0	0	0	402	20	31	0	1	0	0	3	0	27	0	0
Cotton16_13933_01	exonic_97%	1853	1084	953	0	953	140	114	82	58	51	33	309	164	0	286	8267	90.9230443837	309	164	205	273	309	164	88	111	132	116	1	1	1	1	1	0	0	0	0	823	1	34	0	10	0	0	0	2	22	0	0
Cotton16_13933_01	genomic_97%	2049	1230	958	0	958	140	114	84	58	52	34	310	164	1	264	12250	110.679718106	310	164	206	276	310	164	88	112	134	119	1	1	1	1	1	0	1	0	0	867	3	37	1	10	0	0	0	2	23	0	0
Cotton16_14069_01	exonic_97%	1613	1252	577	0	577	180	125	82	87	23	39	27	12	0	82	1083	32.9089653438	27	12	251	285	27	12	47	33	44	38	1	1	1	1	1	1	1	0	0	464	15	49	1	7	1	0	0	0	37	0	2
Cotton16_14069_01	genomic_97%	2435	1904	490	1	489	133	103	66	69	22	38	44	12	1	72	1677	40.9511904589	44	12	210	221	44	12	60	49	51	48	1	1	1	1	1	1	1	0	0	684	65	65	2	7	1	0	0	0	53	0	1
Cotton16_14087_01	exonic_97%	1138	923	229	0	229	66	56	40	15	31	15	1	3	0	80	752	27.4226184016	1	3	86	137	1	3	18	38	44	52	1	1	1	1	1	0	0	0	0	272	6	41	6	3	0	0	0	0	32	0	0
Cotton16_14087_01	genomic_97%	1734	1454	253	0	253	72	61	44	17	36	17	1	3	1	63	1321	36.3455636908	1	3	95	152	1	3	23	37	46	51	1	1	1	1	1	0	0	0	0	360	7	49	6	3	0	0	0	0	40	0	0
Cotton16_14209_01	exonic_97%	1829	1341	752	0	752	214	219	97	96	47	63	0	14	0	165	3783	61.5060972587	0	14	378	358	0	14	0	0	0	0	0	0	0	0	0	0	0	0	0	580	10	70	0	0	0	0	0	0	70	0	0
Cotton16_14209_01	genomic_97%	2499	1866	707	0	707	192	211	92	85	41	62	0	22	1	136	5487	74.0742870367	0	22	358	325	0	22	7	9	16	16	1	1	1	1	1	0	0	0	0	742	13	93	0	2	0	0	0	0	91	0	0
Cotton16_14314_01	exonic_97%	746	624	96	0	96	25	26	9	16	5	9	4	0	0	53	342	18.4932420089	4	0	51	39	4	0	0	0	0	0	0	0	0	0	0	0	0	0	0	177	7	13	0	0	0	0	0	0	13	0	0
Cotton16_14314_01	genomic_97%	2600	1964	550	0	550	136	164	80	54	38	46	7	23	1	126	6699	81.8474190186	7	23	264	254	7	23	31	25	41	32	1	1	1	1	1	0	0	0	0	743	11	119	0	2	0	0	1	0	115	0	0
Cotton16_14779_01	exonic_97%	2850	1840	1032	0	1032	233	179	127	93	73	58	42	225	0	200	8054	89.7440805847	42	225	330	433	42	225	81	169	103	210	1	1	1	1	1	0	0	0	1	1250	14	75	2	8	0	0	0	0	61	2	0
Cotton16_14779_01	genomic_97%	2850	1840	1032	0	1032	233	179	127	93	73	58	42	225	1	200	8054	89.7440805847	42	225	330	433	42	225	81	169	103	210	1	1	1	1	1	0	0	0	1	1250	14	75	2	8	0	0	0	0	61	2	0
Cotton16_14927_01	exonic_97%	1001	749	366	0	366	88	66	48	39	13	23	55	32	0	132	855	29.2403830344	55	32	128	149	55	30	66	46	62	69	1	1	1	1	1	0	0	0	0	284	7	45	0	9	0	0	0	0	32	0	0
Cotton16_14927_01	genomic_97%	1730	1375	423	0	423	105	84	53	42	15	33	55	34	1	102	2901	53.860932038	55	34	159	173	55	32	45	49	36	48	1	1	1	1	1	0	0	0	0	416	10	59	1	13	0	0	0	0	41	0	0
Cotton16_15307_01	exonic_97%	3350	2500	2170	0	2170	440	391	329	227	77	134	445	125	0	107	1900	43.5889894354	445	125	752	846	439	125	152	156	183	192	1	1	1	1	1	0	0	0	0	1057	8	81	3	20	0	0	0	3	47	2	2
Cotton16_15307_01	genomic_97%	3350	2500	2170	0	2170	440	391	329	227	77	134	445	125	0	107	1900	43.5889894354	445	125	752	846	439	125	152	156	183	192	1	1	1	1	1	0	0	0	0	1056	8	81	3	20	0	0	0	3	47	2	2
Cotton16_15681_01	exonic_97%	1038	701	1213	0	1213	172	112	101	65	19	33	501	208	0	188	18031	134.279559129	501	208	210	292	499	208	20	21	29	35	1	1	1	1	1	0	0	0	0	396	10	10	0	1	0	0	1	0	6	1	0
Cotton16_15681_01	genomic_97%	1856	1321	1195	0	1195	143	105	82	58	15	22	530	238	1	146	13379	115.667627277	530	238	185	240	526	238	16	27	30	37	1	1	1	1	1	0	0	0	0	621	16	43	1	1	0	0	0	0	39	1	0
Cotton16_16463_01	exonic_97%	864	614	843	0	843	121	178	93	78	49	36	113	173	0	152	3721	61.0	113	173	292	263	113	173	99	72	49	66	1	1	1	1	1	0	1	0	0	268	1	32	3	0	0	1	0	1	24	0	0
Cotton16_16463_01	genomic_97%	1130	819	788	0	788	106	152	81	68	35	29	72	243	1	141	3898	62.4339651152	72	243	249	222	72	242	76	32	46	29	1	1	1	1	1	0	0	0	0	331	6	38	3	2	0	1	0	0	29	0	0
Cotton16_16668_01	exonic_97%	1104	727	602	0	602	59	56	29	18	24	15	396	3	0	218	4570	67.6017751246	396	3	89	112	388	3	7	15	12	13	1	1	1	1	1	0	0	0	0	459	3	6	0	1	0	0	0	0	4	0	1
Cotton16_16668_01	genomic_97%	1317	909	735	0	735	71	64	37	20	22	23	496	0	1	190	7079	84.1367933784	496	0	107	130	488	0	0	0	0	0	0	0	0	0	0	0	0	0	0	502	6	16	0	0	0	0	0	0	15	0	1
Cotton16_16822_01	exonic_97%	1160	927	286	0	286	75	46	39	23	32	16	19	34	0	64	447	21.1423745119	19	34	85	146	19	34	12	3	24	43	1	1	1	1	1	0	0	0	0	327	3	15	0	1	0	0	1	0	5	1	7
Cotton16_16822_01	genomic_97%	2011	1637	349	0	349	92	62	40	29	44	12	27	41	1	55	590	24.289915603	27	41	103	176	27	41	0	0	23	60	0	0	1	1	0	0	0	0	0	515	19	33	0	0	0	0	5	1	23	0	2
Cotton16_17107_01	exonic_97%	847	688	155	0	155	32	31	34	17	13	0	24	2	0	54	1131	33.6303434416	24	2	48	79	23	2	13	23	21	39	1	1	1	1	1	0	0	0	0	198	2	21	5	0	0	0	3	0	13	0	0
Cotton16_17107_01	genomic_97%	2505	2043	546	0	546	129	91	80	45	30	19	122	28	1	62	1094	33.0756708171	122	28	155	239	121	28	40	39	62	78	1	1	1	1	1	0	0	0	0	554	10	66	6	10	0	0	4	1	41	3	0
Cotton16_17225_01	exonic_97%	1612	1111	511	0	511	37	39	32	22	11	11	133	224	0	118	5430	73.6885337078	133	224	72	80	111	224	19	0	23	0	1	0	1	0	0	0	0	0	0	596	3	13	6	0	0	0	0	0	3	0	4
Cotton16_17225_01	genomic_97%	3112	2535	992	0	992	126	128	100	70	36	39	186	305	1	73	2743	52.3736575007	186	305	237	262	162	293	68	68	98	61	1	1	1	1	1	0	0	0	0	737	10	72	11	2	1	0	2	0	51	0	3
Cotton16_17263_01	exonic_97%	1343	960	763	0	763	197	143	93	89	44	26	74	95	0	154	1654	40.6693988153	74	95	258	334	74	95	54	77	64	125	1	1	1	1	1	0	0	0	0	469	3	33	1	10	1	0	1	0	20	0	0
Cotton16_17263_01	genomic_97%	2337	1757	679	0	679	137	99	64	59	69	22	74	153	1	116	4149	64.4127316608	74	153	180	270	74	153	32	69	44	110	1	1	1	1	1	0	0	0	1	694	21	74	1	10	1	0	1	0	57	0	1
Cotton16_17286_01	exonic_97%	1724	1331	475	0	475	105	126	84	36	28	33	34	27	0	101	1908	43.6806593357	34	27	195	217	34	26	47	42	18	57	1	1	1	1	1	0	0	0	0	490	10	58	7	0	0	1	2	2	45	0	0
Cotton16_17286_01	genomic_97%	2043	1654	298	0	298	81	81	62	20	16	27	0	9	1	66	1340	36.6060104354	0	9	128	159	0	8	0	0	0	0	0	0	0	0	0	0	0	0	0	537	20	42	0	0	0	0	0	0	42	0	0
Cotton16_17473_01	exonic_97%	1191	933	393	0	393	99	82	63	43	45	37	11	11	0	85	395	19.8746069144	11	11	162	207	11	11	57	39	81	50	1	1	1	1	1	1	0	0	0	328	9	36	0	12	0	0	1	0	20	2	0
Cotton16_17473_01	genomic_97%	2324	1844	500	0	500	128	98	74	63	63	44	15	13	1	74	922	30.3644529014	15	13	205	265	15	13	71	64	83	74	1	1	1	1	1	1	0	0	0	583	36	76	8	12	0	0	2	0	51	2	0
Cotton16_17483_01	exonic_97%	918	658	479	0	479	102	91	65	37	31	27	56	68	0	132	2565	50.6458290484	56	68	155	198	56	68	11	30	21	19	1	1	1	1	1	0	0	0	0	307	6	21	0	5	0	0	0	0	14	2	0
Cotton16_17483_01	genomic_97%	918	658	479	0	479	102	91	65	37	31	27	56	68	1	132	2565	50.6458290484	56	68	155	198	56	68	11	30	21	19	1	1	1	1	1	0	0	0	0	307	6	21	0	5	0	0	0	0	14	2	0
Cotton16_17620_01	exonic_97%	927	697	470	0	470	164	89	72	71	29	38	2	3	0	120	1010	31.7804971641	2	3	198	265	2	3	0	0	0	0	0	0	0	0	0	0	0	0	0	300	8	25	0	0	0	0	0	0	24	0	0
Cotton16_17620_01	genomic_97%	1807	1389	405	0	405	127	81	71	58	28	33	2	3	1	101	2119	46.0325971459	2	3	172	226	2	3	19	0	40	1	1	0	1	1	0	0	0	0	0	539	21	65	2	0	0	0	0	0	62	0	0
Cotton16_18188_01	exonic_97%	1403	1131	245	0	245	52	65	38	16	23	22	15	12	0	74	1440	37.947331922	15	12	103	113	15	12	4	60	0	0	1	1	0	0	0	0	0	0	0	326	7	42	0	0	3	0	0	0	30	0	6
Cotton16_18188_01	genomic_97%	2051	1702	260	0	260	54	65	41	16	27	22	16	17	1	60	1468	38.3144881213	16	17	103	122	16	17	4	60	1	50	1	1	1	1	1	0	0	0	0	447	10	42	1	0	2	0	0	0	30	0	6
Cotton16_18393_01	exonic_97%	1763	1283	770	0	770	176	184	97	72	48	39	79	73	0	163	4206	64.8536814684	79	73	295	321	79	73	133	144	158	95	1	1	1	1	1	0	0	0	0	576	7	67	16	0	0	0	0	1	41	2	4
Cotton16_18393_01	genomic_97%	2350	1769	724	0	724	155	172	90	62	45	36	74	88	1	131	6217	78.8479549513	74	88	270	290	74	88	124	133	148	77	1	1	1	1	1	0	0	0	0	684	10	93	22	9	0	0	3	1	50	2	2
Cotton16_18469_01	exonic_97%	1454	1137	323	0	323	82	79	53	30	28	34	13	2	0	120	9417	97.0412283517	13	2	143	163	13	2	58	33	67	86	1	1	1	1	1	0	0	0	0	416	10	39	2	1	1	0	0	0	35	0	0
Cotton16_18469_01	genomic_97%	1460	1222	180	0	180	38	49	28	12	13	12	25	1	1	63	2301	47.9687398208	25	1	73	79	25	1	2	51	5	58	1	1	1	1	1	0	0	0	0	334	6	24	4	0	0	0	1	0	17	0	2
Cotton16_18713_01	exonic_97%	738	598	114	0	114	20	33	15	7	21	13	0	3	0	61	958	30.9515750811	0	3	53	56	0	3	8	33	7	39	1	1	1	1	1	0	0	0	0	150	23	23	0	9	0	0	0	0	13	0	0
Cotton16_18713_01	genomic_97%	738	598	110	0	110	20	33	15	4	21	12	0	3	1	60	970	31.1448230048	0	3	49	56	0	3	8	32	7	39	1	1	1	1	1	0	0	0	0	149	23	23	0	9	0	0	0	0	13	0	0
Cotton16_18848_01	exonic_97%	937	730	235	0	235	48	93	24	31	18	19	0	0	0	106	567	23.8117617996	0	0	143	90	0	0	0	0	0	0	0	0	0	0	0	0	0	0	0	253	4	33	0	0	0	0	0	0	33	0	0
Cotton16_18848_01	genomic_97%	1227	956	244	0	244	53	94	24	31	18	22	0	0	1	94	1090	33.0151480384	0	0	147	95	0	0	0	0	0	0	0	0	0	0	0	0	0	0	0	326	7	51	0	0	0	0	0	0	51	0	0
Cotton16_19260_01	exonic_97%	1131	857	499	0	499	145	106	91	65	29	46	3	12	0	119	723	26.8886593195	3	12	217	265	3	12	36	60	29	68	1	1	1	1	1	1	0	0	0	364	3	46	5	2	0	0	0	0	37	0	0
Cotton16_19260_01	genomic_97%	1518	1206	508	0	508	149	105	92	67	30	46	5	12	1	95	2266	47.6025209416	5	12	218	271	5	12	37	66	35	78	1	1	1	1	1	0	0	0	0	403	6	54	12	2	0	0	0	0	39	0	0
Cotton16_19330_01	exonic_97%	1629	1250	362	0	362	86	56	29	24	26	22	71	46	0	74	715	26.7394839142	71	46	102	141	71	46	19	17	24	20	1	1	1	1	1	0	0	0	0	514	10	23	0	2	0	0	0	0	11	0	1
Cotton16_19330_01	genomic_97%	2201	1642	471	0	471	125	82	61	56	34	27	81	3	1	101	2010	44.8330235429	81	3	165	220	81	3	86	33	110	38	1	1	1	1	1	0	0	0	0	688	27	57	13	1	0	0	0	0	42	0	1
Cotton16_19391_01	exonic_97%	948	631	467	0	467	126	91	56	42	36	21	74	19	0	160	1772	42.0951303597	74	19	154	218	74	17	69	54	117	57	1	1	1	1	1	0	0	0	0	400	3	23	0	8	0	0	0	0	12	1	2
Cotton16_19391_01	genomic_97%	1372	987	529	0	529	126	91	56	43	37	22	109	43	1	130	3673	60.605280298	109	43	156	219	108	38	72	58	116	66	1	1	1	1	1	0	0	0	0	475	4	30	2	8	0	0	0	0	15	3	2
Cotton16_19419_01	exonic_97%	1528	1105	546	0	546	131	120	68	62	54	34	7	68	0	150	3981	63.0951662174	7	68	216	253	7	66	76	110	90	145	1	1	1	1	1	0	0	0	0	531	10	54	17	0	1	0	0	0	34	1	1
Cotton16_19419_01	genomic_97%	2010	1510	594	0	594	147	136	76	62	60	36	7	68	1	129	5086	71.3161973187	7	68	234	283	7	66	76	110	89	145	1	1	1	1	1	0	0	0	0	622	13	67	17	0	1	0	0	0	47	1	1
Cotton16_19420_01	exonic_97%	3230	2211	2042	1	2041	481	405	306	233	130	104	192	188	0	184	3625	60.207972894	192	188	742	917	189	187	146	168	191	178	1	1	1	1	1	0	0	0	0	1160	11	82	13	0	0	0	1	0	62	1	3
Cotton16_19420_01	genomic_97%	3898	2717	2032	0	2032	440	366	280	217	110	89	259	269	1	170	4567	67.5795827155	259	269	672	830	256	268	141	143	157	168	1	1	1	1	1	0	1	0	0	1404	13	127	17	1	0	0	1	0	102	1	2
Cotton16_19581_01	exonic_97%	1090	783	724	0	724	156	201	82	71	53	51	24	84	0	121	1101	33.1813200461	24	84	323	291	24	84	107	102	99	87	1	1	1	1	1	0	0	0	0	387	2	19	5	0	0	0	0	0	12	0	1
Cotton16_19581_01	genomic_97%	2513	1934	674	0	674	111	140	61	55	40	39	59	167	1	86	2135	46.2060602086	59	167	234	212	59	166	92	84	80	80	1	1	1	1	1	0	0	0	0	753	16	56	6	2	0	0	0	0	45	1	0
Cotton16_20308_01	exonic_97%	1432	1062	449	0	449	117	86	53	45	56	41	30	19	0	108	877	29.6141857899	30	19	172	226	30	18	73	65	102	63	1	1	1	1	1	0	0	0	0	461	8	32	0	12	0	0	0	1	17	0	0
Cotton16_20308_01	genomic_97%	1894	1480	490	0	490	126	91	61	56	58	45	32	19	1	89	1803	42.4617474911	32	19	192	245	32	18	74	65	103	63	1	1	1	1	1	0	0	0	0	527	14	37	0	12	0	0	0	1	22	0	0
Cotton16_20329_01	exonic_97%	2030	1261	908	0	908	172	171	99	70	55	47	276	16	0	191	1422	37.7094152699	276	16	288	326	276	16	10	59	12	75	1	1	1	1	1	0	0	0	0	900	4	39	0	8	0	0	0	0	31	0	0
Cotton16_20329_01	genomic_97%	2562	1683	891	0	891	144	145	74	66	53	43	307	57	1	158	4018	63.387695967	307	57	254	271	307	56	13	78	22	85	1	1	1	1	1	0	0	0	0	1027	11	48	4	10	1	0	0	0	30	0	3
Cotton16_20572_01	exonic_97%	1454	1075	384	0	384	80	67	54	57	31	20	19	54	0	84	693	26.3248931622	19	54	144	165	16	54	31	5	39	7	1	1	1	1	1	0	0	0	0	473	9	38	6	0	0	0	0	0	30	0	1
Cotton16_20572_01	genomic_97%	2107	1605	500	0	500	91	85	65	66	34	28	27	102	1	83	1097	33.1209903234	27	102	179	190	24	102	37	10	42	13	1	1	1	1	1	0	0	0	0	658	10	41	7	0	0	0	0	0	32	0	1
Cotton16_20715_01	exonic_97%	2889	1963	1132	0	1132	305	238	183	141	106	102	14	41	0	185	2691	51.8748493974	14	41	481	594	13	40	160	206	172	232	1	1	1	1	1	1	0	0	0	1079	28	158	13	5	1	0	0	0	136	2	0
Cotton16_20715_01	genomic_97%	3502	2477	1123	0	1123	284	239	190	141	98	98	18	53	1	160	5210	72.1803297305	18	53	478	572	17	52	152	211	161	220	1	1	1	1	1	1	0	0	0	1178	30	186	11	10	1	0	0	0	161	2	0
Cotton16_21394_01	exonic_97%	3660	2566	1808	0	1808	422	508	241	149	131	158	170	27	0	143	2386	48.8466989673	170	27	815	794	170	27	181	252	224	225	1	1	1	1	1	0	0	0	0	1461	28	74	12	0	0	0	0	1	58	0	3
Cotton16_21394_01	genomic_97%	3660	2566	1808	0	1808	422	508	241	149	131	158	170	27	0	143	2386	48.8466989673	170	27	815	794	170	27	181	252	224	225	1	1	1	1	1	0	0	0	0	1461	28	74	12	0	0	0	0	1	58	0	3
Cotton16_21672_01	exonic_97%	3854	2620	2534	1	2533	562	448	351	241	157	184	321	267	0	170	6978	83.5344240418	321	267	873	1070	321	265	146	239	207	244	1	1	1	1	1	0	0	0	0	1456	15	81	11	0	0	0	3	0	63	1	1
Cotton16_21672_01	genomic_97%	5333	3800	2577	0	2577	545	448	346	238	158	173	349	318	1	142	7446	86.2902080192	349	318	859	1049	349	316	149	241	210	234	1	1	1	1	1	0	0	0	0	1808	34	142	15	0	0	0	1	0	119	1	2
Cotton16_21697_01	exonic_97%	1529	918	799	0	799	194	172	115	57	83	71	43	62	0	229	5428	73.6749618256	43	62	300	392	43	62	55	108	92	137	1	1	1	1	1	0	0	0	0	706	1	41	1	8	0	0	0	0	32	0	0
Cotton16_21697_01	genomic_97%	2551	1670	811	0	811	167	168	112	58	71	67	71	95	1	179	8698	93.2630687893	71	95	293	350	71	95	56	106	77	128	1	1	1	1	1	0	0	0	0	1016	16	83	1	13	0	0	0	0	68	1	0
Cotton16_21812_01	exonic_97%	692	546	226	0	226	59	60	39	22	27	12	3	2	0	107	3284	57.3061951276	3	2	94	125	3	2	43	34	59	50	1	1	1	1	1	0	0	0	0	193	7	20	0	1	0	0	0	0	19	0	0
Cotton16_21812_01	genomic_97%	1876	1597	247	0	247	80	51	36	26	9	13	28	2	1	47	878	29.6310647801	28	2	90	125	28	2	0	0	12	25	0	0	1	1	0	0	0	0	0	382	10	35	0	0	0	0	1	0	34	0	0
Cotton16_22611_01	exonic_97%	1166	914	404	0	404	87	118	74	31	29	33	3	27	0	100	3554	59.6154342432	3	27	182	190	3	27	53	69	58	31	1	1	1	1	1	0	0	0	0	321	2	23	0	2	1	0	0	0	16	0	3
Cotton16_22611_01	genomic_97%	1142	914	303	0	303	53	93	58	19	18	27	3	30	0	83	4912	70.0856618717	3	30	139	129	3	30	50	46	62	33	1	1	1	1	1	0	0	0	0	291	3	22	0	4	0	0	0	0	13	0	4
Cotton16_22808_01	exonic_97%	819	748	98	0	98	23	18	25	11	6	12	1	0	0	26	640	25.2982212813	1	0	41	54	1	0	0	0	0	0	0	0	0	0	0	0	0	0	0	120	1	3	0	0	0	0	0	0	3	0	0
Cotton16_22808_01	genomic_97%	796	748	53	0	53	13	9	11	10	2	3	1	2	0	9	71	8.42614977318	1	2	22	26	1	2	0	0	0	0	0	0	0	0	0	0	0	0	0	80	0	1	0	0	0	0	0	0	1	0	0
Cotton16_22999_01	exonic_97%	1355	1023	592	0	592	131	88	66	28	31	24	197	25	0	154	6438	80.2371485037	197	25	140	228	197	25	78	22	125	64	1	1	1	1	1	0	0	0	0	432	10	28	0	9	0	0	0	0	14	1	2
Cotton16_22999_01	genomic_97%	3073	2451	748	0	748	168	116	94	47	49	33	213	26	1	103	4807	69.3325320467	213	26	196	311	213	26	95	35	160	101	1	1	1	1	1	0	0	0	0	843	23	57	1	12	0	0	1	0	35	1	5
Cotton16_23027_01	exonic_97%	1859	1282	511	0	511	96	86	52	24	26	21	2	202	0	165	7741	87.9829528943	2	202	131	174	2	202	1	40	2	54	1	1	1	1	1	0	0	0	0	714	9	26	1	0	1	0	2	0	21	0	0
Cotton16_23027_01	genomic_97%	2509	1851	514	0	514	92	82	41	22	28	31	1	215	1	135	8810	93.8616002421	1	215	135	161	1	215	1	57	2	66	1	1	1	1	1	0	0	0	0	824	14	30	1	0	1	0	2	0	25	0	0
Cotton16_23040_01	exonic_97%	2354	1267	1200	0	1200	113	54	36	32	54	42	865	2	0	366	37039	192.45518959	865	2	128	203	864	2	1	67	3	79	1	1	1	1	1	0	0	0	0	1053	14	17	1	0	0	0	0	0	16	0	0
Cotton16_23040_01	genomic_97%	2477	1420	1160	0	1160	98	46	34	26	52	37	863	2	1	339	44706	211.437934156	863	2	109	184	862	2	1	59	3	75	1	1	1	1	1	0	0	0	0	1038	15	10	1	0	0	0	0	0	9	0	0
Cotton16_23116_01	exonic_97%	1530	1220	1091	0	1091	287	273	132	114	105	97	71	10	0	116	1637	40.4598566483	71	10	484	524	71	10	83	99	112	100	1	1	1	1	1	0	0	0	0	393	10	40	3	5	1	0	0	0	29	2	0
Cotton16_23116_01	genomic_97%	1530	1220	1091	0	1091	287	273	132	114	105	97	71	10	0	116	1637	40.4598566483	71	10	484	524	71	10	83	99	112	100	1	1	1	1	1	0	0	0	0	393	10	40	3	5	1	0	0	0	29	2	0
Cotton16_23119_01	exonic_97%	1262	1077	228	0	228	78	41	47	32	15	9	0	4	0	47	489	22.1133443875	0	4	82	140	0	4	0	0	0	0	0	0	0	0	0	0	0	0	0	249	6	30	0	0	0	0	0	0	30	0	0
Cotton16_23119_01	genomic_97%	1262	1077	228	0	228	78	41	47	32	15	9	0	4	0	47	489	22.1133443875	0	4	82	140	0	4	0	0	0	0	0	0	0	0	0	0	0	0	0	249	6	30	0	0	0	0	0	0	30	0	0
Cotton16_23204_01	exonic_97%	1469	1018	650	0	650	88	138	66	36	41	24	188	67	0	162	5183	71.9930552206	188	67	198	195	188	67	109	71	68	107	1	1	1	1	1	0	0	0	0	508	5	32	12	0	0	0	0	0	18	1	0
Cotton16_23204_01	genomic_97%	1879	1379	660	0	660	88	144	70	36	41	24	188	67	1	133	6866	82.8613299435	188	67	204	199	188	67	102	77	62	109	1	1	1	1	1	0	0	0	0	559	9	48	15	2	0	0	0	0	28	1	1
Cotton16_23510_01	exonic_97%	1499	1095	673	0	673	179	186	83	50	55	45	38	35	0	146	2400	48.9897948557	38	35	281	317	38	34	10	64	12	74	1	1	1	1	1	0	0	0	0	500	12	36	3	0	0	0	0	0	32	0	0
Cotton16_23510_01	genomic_97%	1350	1095	270	0	270	54	73	33	15	25	20	12	36	0	72	1405	37.483329628	12	36	108	112	12	35	0	0	0	0	0	0	0	0	0	0	0	0	0	347	5	14	0	0	0	0	0	0	12	0	0
Cotton16_23600_01	exonic_97%	1052	796	399	0	399	94	108	61	38	30	27	14	25	0	89	749	27.3678643668	14	25	173	185	14	25	49	73	54	63	1	1	1	1	1	0	0	0	0	346	24	43	4	1	0	0	2	0	28	3	2
Cotton16_23600_01	genomic_97%	1773	1398	368	0	368	79	91	53	31	28	27	25	32	1	72	1368	36.9864840178	25	32	149	160	25	32	45	61	49	53	1	1	1	1	1	0	1	0	0	481	30	63	11	4	0	0	0	0	38	2	2
Cotton16_23704_01	exonic_97%	1461	1066	379	0	379	14	21	16	2	4	1	317	2	0	144	18597	136.370817993	317	2	24	34	317	2	0	0	0	0	0	0	0	0	0	0	0	0	0	446	4	2	0	0	0	0	0	0	1	0	1
Cotton16_23704_01	genomic_97%	2167	1589	554	0	554	60	89	25	17	13	17	327	4	1	134	12300	110.905365064	327	4	123	98	327	4	1	56	0	0	1	1	0	0	0	0	1	0	0	628	36	30	0	0	1	0	0	0	25	1	1
Cotton16_23972_01	exonic_97%	2122	1300	1521	0	1521	394	371	255	134	74	84	118	89	0	251	13111	114.503275062	118	89	589	723	118	89	169	48	204	60	1	1	1	1	1	0	0	0	0	871	4	82	2	6	0	0	0	0	70	2	0
Cotton16_23972_01	genomic_97%	2122	1300	1521	0	1521	394	371	255	134	74	84	118	89	0	251	13111	114.503275062	118	89	589	723	118	89	169	48	204	60	1	1	1	1	1	0	0	0	0	871	4	82	2	6	0	0	0	0	70	2	0
Cotton16_24325_01	exonic_97%	1311	1300	8	0	8	1	0	0	0	0	0	0	5	0	1	0	0.0	0	5	0	1	0	5	0	0	0	0	0	0	0	0	0	0	0	0	0	36	0	0	0	0	0	0	0	0	0	0	0
Cotton16_24325_01	genomic_97%	1311	1300	8	0	8	1	0	0	0	0	0	0	5	0	1	0	0.0	0	5	0	1	0	5	0	0	0	0	0	0	0	0	0	0	0	0	0	37	0	0	0	0	0	0	0	0	0	0	0
Cotton16_24408_01	exonic_97%	1015	820	284	0	284	66	52	47	37	22	32	12	14	0	69	2389	48.8773976394	12	14	121	135	12	13	20	10	37	32	1	1	1	1	1	0	0	0	0	243	41	22	0	8	0	0	0	0	13	0	0
Cotton16_24408_01	genomic_97%	903	820	58	0	58	6	12	9	4	3	6	5	11	0	14	33	5.74456264654	5	11	22	18	5	10	4	1	0	0	1	1	0	0	0	0	0	0	0	119	11	5	0	0	0	1	0	0	3	0	0
Cotton16_24619_01	exonic_97%	1497	1062	677	0	677	113	113	70	50	24	45	84	176	0	176	4013	63.3482438588	84	176	208	207	84	172	107	62	77	75	1	1	1	1	1	1	0	0	0	519	9	45	0	10	0	0	0	0	28	0	1
Cotton16_24619_01	genomic_97%	1954	1464	709	0	709	124	114	78	53	27	47	86	178	1	145	6536	80.8455317256	86	178	214	229	86	174	112	63	84	81	1	1	1	1	1	1	0	0	0	584	14	53	0	11	0	0	0	0	36	0	1
Cotton16_25108_02	exonic_97%	1008	818	305	0	305	78	63	45	33	19	33	14	18	0	101	6907	83.1083629968	14	18	129	142	14	18	35	67	49	59	1	1	1	1	1	0	0	0	0	249	1	21	7	0	0	0	0	0	13	0	1
Cotton16_25108_02	genomic_97%	2033	1650	302	0	302	89	59	37	35	22	38	2	18	1	72	883	29.7153159162	2	18	132	148	2	18	0	0	0	0	0	0	0	0	0	0	0	0	0	557	10	23	0	0	0	0	0	0	22	0	0
Cotton16_25193_01	exonic_97%	1536	1208	299	0	299	51	70	28	33	15	19	1	80	0	105	6983	83.5643464643	1	80	122	94	1	80	0	0	0	0	0	0	0	0	0	0	0	0	0	385	11	23	0	0	0	0	0	0	21	0	0
Cotton16_25193_01	genomic_97%	1512	1208	247	0	247	32	56	22	28	12	16	1	78	0	97	6775	82.3103881658	1	78	100	66	1	78	0	0	0	0	0	0	0	0	0	0	0	0	0	371	9	17	0	0	0	0	0	0	15	0	0
Cotton16_25302_01	exonic_97%	1021	778	314	0	314	63	21	29	17	11	9	125	37	0	97	1301	36.0693775937	125	37	47	103	125	35	18	2	31	4	1	1	1	1	1	0	0	0	0	318	2	9	0	1	0	0	0	0	6	2	1
Cotton16_25302_01	genomic_97%	964	778	191	0	191	35	16	14	6	5	7	86	20	0	55	385	19.6214168703	86	20	29	54	86	18	10	2	23	2	1	1	1	1	1	0	0	0	0	257	2	7	0	1	0	0	2	0	2	1	1
Cotton16_25313_01	exonic_97%	3051	2112	1656	0	1656	507	366	240	179	145	91	51	75	0	183	4896	69.9714227381	51	75	636	892	51	75	200	224	283	397	1	1	1	1	1	0	0	0	0	1119	14	117	41	0	0	1	0	0	68	1	2
Cotton16_25313_01	genomic_97%	3606	2511	1463	0	1463	427	320	198	157	115	80	58	106	1	172	5482	74.0405294417	58	106	557	740	58	106	180	169	249	338	1	1	1	1	1	0	0	0	0	1300	28	155	39	1	0	1	0	0	106	2	2
Cotton16_25390_01	exonic_97%	2034	1788	282	0	282	81	71	44	25	23	22	9	4	0	51	2916	54.0	9	4	118	148	9	4	35	52	40	78	1	1	1	1	1	0	0	0	0	325	9	45	15	0	0	0	1	0	28	0	1
Cotton16_25390_01	genomic_97%	2034	1788	282	0	282	81	71	44	25	23	22	9	4	0	51	2916	54.0	9	4	118	148	9	4	35	52	40	78	1	1	1	1	1	0	0	0	0	325	9	45	15	0	0	0	1	0	28	0	1
Cotton16_25607_01	exonic_97%	2724	1908	1355	4	1351	410	306	240	128	127	119	9	10	0	149	3769	61.3921819127	9	10	553	777	9	10	47	85	80	105	1	1	1	1	1	0	0	0	0	962	20	112	1	2	0	0	0	0	107	0	0
Cotton16_25607_01	genomic_97%	3201	2248	1132	4	1128	335	262	205	107	105	100	0	12	1	146	4150	64.4204936336	0	12	469	645	0	12	66	67	119	69	1	1	1	1	1	0	0	0	0	1113	23	133	0	2	0	0	0	0	129	0	0
Cotton16_25648_01	exonic_97%	2345	1616	797	0	797	172	188	104	74	76	44	8	129	0	177	4328	65.7875368136	8	129	306	352	8	129	107	30	111	32	1	1	1	1	1	0	0	0	0	845	19	103	14	0	0	0	0	0	88	0	1
Cotton16_25648_01	genomic_97%	2492	1760	799	0	799	173	189	104	74	76	44	8	129	1	167	5751	75.8353479586	8	129	307	353	8	129	107	30	111	32	1	1	1	1	1	0	0	0	0	854	19	103	14	0	0	0	0	0	88	0	1
Cotton16_25715_01	exonic_97%	3064	2201	1973	0	1973	425	515	205	188	163	109	265	101	0	146	2729	52.2398315464	265	101	812	793	264	101	184	319	193	242	1	1	1	1	1	0	0	0	0	1069	6	77	17	0	1	0	2	1	41	4	12
Cotton16_25715_01	genomic_97%	4709	3436	1765	0	1765	306	346	152	142	122	86	424	185	1	125	3119	55.8480080218	424	185	574	580	423	185	128	290	168	224	1	1	1	1	1	0	0	0	0	1518	19	158	18	1	1	0	3	1	117	5	11
Cotton16_26080_01	exonic_97%	1352	867	807	0	807	175	145	114	93	79	60	61	78	0	277	8096	89.9777750336	61	78	298	368	61	77	82	96	98	76	1	1	1	1	1	0	0	0	0	544	3	68	17	0	0	0	0	1	48	1	1
Cotton16_26080_01	genomic_97%	2479	1761	920	0	920	187	153	120	102	86	74	101	95	1	189	15951	126.297268379	101	95	329	393	100	94	104	77	109	73	1	1	1	1	1	0	0	0	0	819	12	92	15	3	0	1	0	2	68	2	1
Cotton16_26110_01	exonic_97%	605	466	184	0	184	47	52	29	18	13	11	3	9	0	109	902	30.0333148354	3	9	81	89	2	9	39	6	44	8	1	1	1	1	1	1	0	0	0	174	3	20	3	0	0	0	0	0	16	0	0
Cotton16_26110_01	genomic_97%	1214	981	210	0	210	50	56	41	20	15	14	3	9	1	81	2070	45.4972526643	3	9	90	106	2	9	39	8	44	6	1	1	1	1	1	1	0	0	0	299	6	36	3	0	0	0	0	0	31	0	0
Cotton16_26413_01	exonic_97%	1357	898	586	0	586	123	99	81	79	85	37	0	80	0	161	2105	45.8802789878	0	80	215	289	0	80	39	29	47	28	1	1	1	1	1	0	0	0	0	512	34	36	0	2	0	0	0	0	33	0	0
Cotton16_26413_01	genomic_97%	2029	1398	635	0	635	129	98	93	85	84	37	0	107	1	135	2979	54.580216196	0	107	220	306	0	107	39	29	116	29	1	1	1	1	1	0	0	0	0	711	41	67	0	2	0	0	0	1	62	0	0
Cotton16_26861_01	exonic_97%	971	634	713	8	705	67	95	51	21	25	21	252	171	0	279	8320	91.2140340079	252	171	137	143	250	171	55	16	32	26	1	1	1	1	1	0	0	0	0	348	5	10	0	2	0	0	0	0	8	0	0
Cotton16_26861_01	genomic_97%	1614	1081	838	8	830	74	103	53	25	28	23	264	258	1	243	7883	88.7862601983	264	258	151	155	262	258	79	43	69	58	1	1	1	1	1	0	0	0	0	599	6	18	2	2	0	0	0	0	10	1	3
Cotton16_26888_01	exonic_97%	1599	1047	787	0	787	131	84	88	51	37	29	134	231	0	225	3548	59.5650904473	134	231	164	256	134	231	67	75	91	58	1	1	1	1	1	0	0	0	0	635	2	28	1	3	0	0	0	1	19	1	0
Cotton16_26888_01	genomic_97%	1599	1047	787	0	787	131	84	88	51	37	29	134	231	1	225	3548	59.5650904473	134	231	164	256	134	231	67	75	91	58	1	1	1	1	1	0	0	0	0	635	2	28	1	3	0	0	0	1	19	1	0
Cotton16_27009_01	exonic_97%	1469	1191	301	0	301	97	67	32	29	28	31	10	5	0	90	3178	56.3737527578	10	5	127	157	10	5	25	47	24	102	1	1	1	1	1	0	0	0	0	368	5	24	4	2	0	0	0	0	16	0	0
Cotton16_27009_01	genomic_97%	2221	1906	242	0	242	82	52	28	21	24	27	0	6	1	53	1967	44.3508737231	0	6	100	134	0	6	5	12	2	45	1	1	1	1	1	0	0	0	0	470	9	23	0	1	0	1	0	0	19	0	0
Cotton16_27085_01	exonic_97%	2484	1633	940	0	940	184	155	93	75	43	56	268	64	0	176	3702	60.8440629807	268	64	286	320	268	64	144	66	132	112	1	1	1	1	1	0	0	0	0	1111	8	34	0	5	0	0	0	1	25	1	1
Cotton16_27085_01	genomic_97%	4101	2998	1238	0	1238	250	197	122	97	53	70	345	102	1	130	6351	79.6931615636	345	102	364	425	345	102	164	78	144	122	1	1	1	1	1	1	0	0	1	1412	17	93	1	11	0	0	1	0	70	2	4
Cotton16_27283_01	exonic_97%	577	497	123	0	123	38	28	27	13	7	8	0	0	0	41	1385	37.2155881319	0	0	49	72	0	0	0	0	0	0	0	0	0	0	0	0	0	0	0	100	4	12	0	0	0	0	0	0	12	0	0
Cotton16_27283_01	genomic_97%	577	497	123	0	123	38	28	27	13	7	8	0	0	0	41	1385	37.2155881319	0	0	49	72	0	0	0	0	0	0	0	0	0	0	0	0	0	0	0	100	4	12	0	0	0	0	0	0	12	0	0
Cotton16_27429_01	exonic_97%	1331	962	538	0	538	123	137	78	60	37	58	38	5	0	142	975	31.224989992	38	5	255	238	38	5	40	51	41	35	1	1	1	1	1	0	0	0	0	441	3	48	1	6	0	0	0	0	39	2	0
Cotton16_27429_01	genomic_97%	1331	962	538	0	538	123	137	78	60	37	58	38	5	0	142	975	31.224989992	38	5	255	238	38	5	40	51	41	35	1	1	1	1	1	0	0	0	0	441	3	48	1	6	0	0	0	0	39	2	0
Cotton16_27521_01	exonic_97%	1477	1030	802	0	802	205	244	112	74	61	62	0	42	0	171	7276	85.2994724485	0	42	380	378	0	42	0	0	0	0	0	0	0	0	0	0	0	0	0	535	6	44	0	0	0	0	0	0	44	0	0
Cotton16_27521_01	genomic_97%	1231	1030	116	0	116	18	24	7	10	11	7	0	37	0	48	1214	34.8425027804	0	37	41	36	0	37	0	0	0	0	0	0	0	0	0	0	0	0	0	286	4	7	0	0	0	0	0	0	7	0	0
Cotton16_27871_01	exonic_97%	1937	1316	710	0	710	184	144	106	86	77	55	30	26	0	195	3180	56.3914887195	30	26	285	367	30	26	106	113	150	113	1	1	1	1	1	0	0	0	0	779	5	80	5	10	0	0	0	1	62	0	2
Cotton16_27871_01	genomic_97%	2223	1569	715	0	715	186	146	106	87	77	55	30	26	1	173	6123	78.249600638	30	26	288	369	30	26	106	115	149	113	1	1	1	1	1	0	0	0	0	820	9	85	5	10	0	0	0	1	67	0	2
Cotton16_27929_01	exonic_97%	1074	769	418	0	418	90	52	49	52	29	15	72	57	0	130	4490	67.007462271	72	57	119	168	72	57	28	34	47	33	1	1	1	1	1	0	0	0	0	362	6	19	6	0	0	0	0	0	11	1	0
Cotton16_27929_01	genomic_97%	2004	1495	475	0	475	94	55	55	60	39	17	89	64	1	107	5900	76.8114574787	89	64	132	188	89	64	29	42	61	48	1	1	1	1	1	0	1	0	0	599	37	47	7	1	1	0	0	1	29	2	1
Cotton16_28092_01	exonic_97%	1429	1136	273	0	273	97	55	33	27	31	20	3	5	0	88	1526	39.0640499692	3	5	102	161	2	5	45	13	41	19	1	1	1	1	1	0	0	0	0	388	15	31	0	4	0	0	0	0	22	0	5
Cotton16_28092_01	genomic_97%	1667	1381	234	0	234	84	50	32	19	25	18	3	1	1	69	1350	36.7423461417	3	1	87	141	2	1	0	0	0	0	0	0	0	0	0	0	0	0	0	403	16	21	0	0	0	0	0	0	16	0	5
Cotton16_28161_01	exonic_97%	1076	969	122	0	122	31	22	15	8	8	20	13	3	0	25	1215	34.8568501159	13	3	50	54	13	3	39	10	41	12	1	1	1	1	1	0	0	0	0	154	6	5	0	2	0	0	0	0	3	0	0
Cotton16_28161_01	genomic_97%	1025	969	15	0	15	0	0	0	0	1	1	9	2	0	6	22	4.69041575982	9	2	1	1	9	2	0	0	0	0	0	0	0	0	0	0	0	0	0	91	0	0	0	0	0	0	0	0	0	0	0
Cotton16_28210_01	exonic_97%	927	925	4	0	4	0	0	0	0	0	0	2	0	0	2	2	1.41421356237	2	0	0	0	2	0	0	0	0	0	0	0	0	0	0	0	0	0	0	8	0	0	0	0	0	0	0	0	0	0	0
Cotton16_28210_01	genomic_97%	1384	1072	268	0	268	88	59	45	23	21	28	2	0	1	96	1781	42.201895692	2	0	110	154	2	0	0	0	0	0	0	0	0	0	0	0	0	0	0	396	13	60	0	0	0	0	0	0	60	0	0
Cotton16_28242_01	exonic_97%	1509	1077	540	0	540	147	90	90	71	48	50	30	12	0	141	3234	56.8682688325	30	12	211	285	30	12	75	31	110	61	1	1	1	1	1	0	0	0	0	530	12	40	7	4	0	1	0	1	26	0	0
Cotton16_28242_01	genomic_97%	1808	1348	546	0	546	148	91	92	73	48	50	30	12	1	121	4738	68.8331315574	30	12	214	288	30	12	75	32	109	61	1	1	1	1	1	0	0	0	0	552	13	45	7	4	0	1	0	1	31	0	0
Cotton16_28249_01	exonic_97%	953	787	652	0	652	214	109	145	61	51	55	7	8	0	76	1263	35.5387112878	7	8	225	410	7	8	14	53	54	105	1	1	1	1	1	0	0	0	0	222	0	21	4	1	0	0	0	0	14	2	0
Cotton16_28249_01	genomic_97%	1942	1542	480	0	480	152	79	103	50	35	40	5	14	1	76	1426	37.762415177	5	14	169	290	5	14	11	66	41	93	1	1	1	1	1	0	0	0	0	530	17	47	4	1	0	0	0	0	40	2	0
Cotton16_28581_01	exonic_97%	1201	908	242	0	242	57	61	26	28	20	17	0	31	0	104	1919	43.8063922276	0	31	106	103	0	31	0	0	0	0	0	0	0	0	0	0	0	0	0	390	4	23	0	0	0	0	0	0	23	0	0
Cotton16_28581_01	genomic_97%	2066	1629	353	0	353	81	94	38	44	32	23	0	39	1	94	3330	57.706152185	0	39	161	151	0	39	0	0	0	0	0	0	0	0	0	0	0	0	0	599	10	40	0	0	0	0	0	0	39	0	0
Cotton16_29158_01	exonic_97%	1042	870	225	0	225	35	42	18	10	2	10	50	56	0	84	5011	70.7884171316	50	56	62	55	50	56	24	36	20	32	1	1	1	1	1	0	0	0	0	230	0	15	4	0	0	0	0	0	9	0	0
Cotton16_29158_01	genomic_97%	998	870	103	0	103	11	21	7	5	0	7	4	46	0	42	1001	31.6385840391	4	46	33	18	4	46	0	0	0	0	0	0	0	0	0	0	0	0	0	192	1	6	0	0	0	0	0	0	4	0	0
Cotton16_29236_01	exonic_97%	678	538	258	0	258	76	60	33	19	19	31	16	2	0	86	1470	38.3405790254	16	2	110	128	16	2	33	43	57	41	1	1	1	1	1	0	0	0	0	159	3	21	10	0	0	0	0	0	10	1	0
Cotton16_29236_01	genomic_97%	1955	1578	370	0	370	89	83	52	28	34	43	33	6	1	61	1099	33.1511689085	33	6	154	175	33	6	27	41	52	39	1	1	1	1	1	0	0	0	0	435	13	60	17	1	0	0	0	0	38	2	2
Cotton16_29509_01	exonic_97%	1165	718	772	0	772	228	195	112	72	79	76	2	6	0	381	42415	205.949022819	2	6	343	419	2	6	83	76	264	34	1	1	1	1	1	0	0	0	0	425	7	124	4	3	0	0	0	1	116	0	0
Cotton16_29509_01	genomic_97%	1167	718	775	0	775	229	197	112	72	79	76	2	6	0	381	42308	205.689085758	2	6	345	420	2	6	83	76	263	34	1	1	1	1	1	0	0	0	0	424	7	126	4	3	0	0	0	1	118	0	0
Cotton16_30138_01	exonic_97%	1896	1160	1157	0	1157	147	136	78	61	58	16	222	437	0	217	3918	62.5939294181	222	437	213	283	222	437	39	49	67	70	1	1	1	1	1	0	0	0	0	850	5	19	6	0	0	0	0	1	7	3	2
Cotton16_30138_01	genomic_97%	1896	1160	1157	0	1157	147	136	78	61	58	16	222	437	0	217	3918	62.5939294181	222	437	213	283	222	437	39	49	67	70	1	1	1	1	1	0	0	0	0	850	5	19	6	0	0	0	0	1	7	3	2
Cotton16_30171_01	exonic_97%	1407	903	578	0	578	106	120	48	49	17	33	3	200	0	195	4806	69.3253200497	3	200	202	171	3	196	83	89	78	75	1	1	1	1	1	0	0	0	0	573	26	36	4	4	0	0	0	0	26	0	0
Cotton16_30171_01	genomic_97%	1531	1011	592	0	592	109	122	48	52	18	33	4	204	1	182	6639	81.4800589101	4	204	207	175	4	200	87	96	82	77	1	1	1	1	1	0	0	0	0	585	27	39	5	4	0	0	0	0	28	0	0
Cotton16_30274_01	exonic_97%	942	729	578	0	578	145	172	44	69	28	34	53	31	0	88	716	26.7581763205	53	31	275	217	52	31	21	23	17	24	1	1	1	1	1	0	0	0	0	263	3	15	0	4	0	0	0	0	8	3	0
Cotton16_30274_01	genomic_97%	1175	918	557	0	557	131	169	42	64	27	32	57	33	1	85	597	24.4335834457	57	33	265	200	56	33	21	23	14	41	1	1	1	1	1	0	0	0	0	324	6	27	0	4	0	0	1	0	19	3	0
Cotton16_30411_01	exonic_97%	1563	1134	841	0	841	134	180	58	71	36	31	320	9	0	126	2852	53.4041196913	320	9	282	228	320	9	29	15	25	18	1	1	1	1	1	0	0	0	0	585	7	20	0	2	0	0	0	0	17	0	1
Cotton16_30411_01	genomic_97%	2471	1938	892	0	892	120	137	45	60	33	25	457	13	1	93	3597	59.9749947895	457	13	222	198	457	13	58	38	39	41	1	1	1	1	1	1	0	0	0	677	20	42	2	2	0	0	0	0	35	1	1
Cotton16_30781_01	exonic_97%	2139	1502	812	0	812	158	122	82	58	63	57	126	144	0	133	1946	44.1134900002	126	144	237	303	126	144	120	40	128	76	1	1	1	1	1	0	0	0	0	764	10	73	30	1	0	1	0	0	28	1	4
Cotton16_30781_01	genomic_97%	2564	1864	837	0	837	167	129	84	60	65	60	126	144	1	116	2812	53.0282943343	126	144	249	316	126	144	117	35	114	72	1	1	1	1	1	0	0	0	0	894	21	76	28	1	0	1	0	0	34	1	3
Cotton16_30936_01	exonic_97%	1731	1166	550	0	550	88	51	41	43	33	19	111	162	0	159	4262	65.2839949758	111	162	113	162	111	162	38	28	30	46	1	1	1	1	1	0	0	0	1	711	17	24	0	5	0	0	0	0	16	0	0
Cotton16_30936_01	genomic_97%	1731	1166	550	0	550	88	51	41	43	33	19	111	162	1	159	4262	65.2839949758	111	162	113	162	111	162	38	28	30	46	1	1	1	1	1	0	0	0	1	711	17	24	0	5	0	0	0	0	16	0	0
Cotton16_30997_01	exonic_97%	1756	1347	459	0	459	108	108	58	49	34	41	11	48	0	111	2219	47.1062628533	11	48	198	200	9	48	74	28	101	12	1	1	1	1	1	0	0	0	0	526	9	47	17	0	0	0	0	0	30	0	0
Cotton16_30997_01	genomic_97%	2372	1866	509	0	509	115	112	66	62	40	42	11	59	1	90	3014	54.8999089252	11	59	216	221	9	59	76	28	107	16	1	1	1	1	1	1	0	0	0	621	22	62	17	0	0	0	0	1	40	0	0
Cotton16_31086_01	exonic_97%	2017	1689	421	0	421	114	111	35	32	26	40	55	5	0	56	2468	49.6789693935	55	5	183	175	55	5	0	0	1	1	0	0	1	1	0	0	0	0	0	435	5	14	0	0	0	0	1	0	10	1	2
Cotton16_31086_01	genomic_97%	3425	2699	589	0	589	115	86	45	39	29	37	154	82	1	67	829	28.7923600978	154	82	162	189	154	82	1	15	2	28	1	1	1	1	1	0	0	0	0	942	19	50	1	0	0	0	0	0	40	3	4
Cotton16_31135_01	exonic_97%	1048	708	462	0	462	63	49	43	36	4	14	87	164	0	124	1282	35.8050275799	87	164	99	110	87	163	26	48	31	42	1	1	1	1	1	0	0	0	0	367	14	12	5	0	1	1	0	0	5	0	0
Cotton16_31135_01	genomic_97%	2485	1979	717	0	717	61	44	41	34	4	15	176	340	1	67	2996	54.7357287336	176	340	93	106	176	339	30	36	32	46	1	1	1	1	1	1	0	0	0	593	27	41	7	1	1	2	0	0	24	0	1
Cotton16_31173_01	exonic_97%	1441	1082	605	0	605	153	142	105	66	63	51	15	8	0	119	1165	34.1320963318	15	8	259	321	15	8	115	118	106	163	1	1	1	1	1	0	0	0	0	449	10	58	12	4	0	0	0	0	36	2	0
Cotton16_31173_01	genomic_97%	1765	1301	438	0	438	110	91	77	51	40	34	24	9	1	120	1375	37.0809924355	24	9	176	227	24	9	85	78	85	109	1	1	1	1	1	0	0	0	0	568	15	77	11	5	0	0	0	0	54	2	1
Cotton16_31308_01	exonic_97%	1346	1042	510	0	510	111	77	69	49	40	43	10	109	0	91	601	24.5153013443	10	109	169	220	8	109	64	11	69	23	1	1	1	1	1	0	0	0	0	382	9	26	6	0	0	0	0	0	20	0	0
Cotton16_31308_01	genomic_97%	2120	1630	505	0	505	96	72	59	46	35	34	12	149	1	79	460	21.4476105895	12	149	152	190	10	147	57	37	71	50	1	1	1	1	1	0	0	0	0	585	30	57	7	1	0	0	0	0	49	0	0
Cotton16_31341_01	exonic_97%	799	578	252	0	252	67	75	37	16	19	31	5	0	0	140	1934	43.9772668546	5	0	122	123	5	0	48	53	50	54	1	1	1	1	1	0	0	0	0	258	4	27	4	0	0	0	0	0	23	0	0
Cotton16_31341_01	genomic_97%	1358	1079	266	0	266	69	79	41	18	19	33	5	0	1	98	3796	61.611687203	5	0	130	129	5	0	47	53	50	52	1	1	1	1	1	0	0	0	0	334	7	35	4	0	0	0	0	0	31	0	0
Cotton16_31518_01	exonic_97%	1529	1090	618	0	618	162	157	87	63	30	55	42	20	0	136	2265	47.5920161372	42	20	275	279	42	20	92	88	93	97	1	1	1	1	1	0	0	0	0	525	9	48	0	12	0	0	1	0	32	0	2
Cotton16_31518_01	genomic_97%	2650	1956	656	1	655	164	164	88	70	31	59	47	30	1	116	2298	47.9374592568	47	30	293	283	47	30	141	103	103	112	1	1	1	1	1	1	0	0	0	842	22	94	0	16	0	0	1	0	73	0	2
Cotton16_31530_01	exonic_97%	1167	946	461	0	461	117	107	39	85	40	22	47	2	0	61	440	20.9761769634	47	2	214	196	47	1	10	14	11	18	1	1	1	1	1	0	0	0	0	317	0	19	0	1	0	1	0	0	16	1	0
Cotton16_31530_01	genomic_97%	3050	2548	471	0	471	103	92	41	69	42	24	96	2	1	42	629	25.079872408	96	2	185	186	96	1	21	41	33	33	1	1	1	1	1	0	0	0	1	681	16	63	10	1	0	1	0	0	49	1	0
Cotton16_31589_01	exonic_97%	2508	1804	1019	0	1019	262	287	181	89	49	75	51	22	0	148	3303	57.471732182	51	22	451	492	51	22	196	109	212	163	1	1	1	1	1	0	0	0	0	844	13	71	15	1	0	0	0	0	54	0	1
Cotton16_31589_01	genomic_97%	2845	2091	1049	0	1049	268	297	191	92	50	75	51	22	1	136	3956	62.8967407741	51	22	464	509	51	22	190	109	211	162	1	1	1	1	1	0	0	0	0	901	15	85	15	1	0	0	0	0	68	0	1
Cotton16_31942_01	exonic_97%	1333	1063	306	0	306	46	28	38	31	21	19	101	20	0	85	1538	39.2173431023	101	20	78	105	101	19	21	48	47	47	1	1	1	1	1	0	0	0	0	326	13	33	13	0	0	0	0	0	9	2	2
Cotton16_31942_01	genomic_97%	1333	1063	306	0	306	46	28	38	31	21	19	101	20	1	85	1538	39.2173431023	101	20	78	105	101	19	21	48	47	47	1	1	1	1	1	0	0	0	0	326	13	33	13	0	0	0	0	0	9	2	2
Cotton16_31946_01	exonic_97%	787	594	501	0	501	110	76	49	37	27	22	35	143	0	129	2253	47.4657771452	35	143	135	186	33	142	31	18	49	23	1	1	1	1	1	0	0	0	0	253	1	20	0	3	0	0	0	0	16	1	0
Cotton16_31946_01	genomic_97%	1287	1007	438	0	438	87	59	38	30	20	19	39	144	1	101	4104	64.0624695122	39	144	108	145	37	143	33	38	65	34	1	1	1	1	1	0	0	0	0	356	3	31	1	3	0	0	0	0	26	1	0
Cotton16_32193_01	exonic_97%	1487	948	679	0	679	101	66	54	35	31	24	24	342	0	216	8762	93.6055553907	24	342	125	186	22	342	19	61	31	85	1	1	1	1	1	0	0	0	0	613	3	31	9	0	0	0	0	0	6	1	2
Cotton16_32193_01	genomic_97%	3070	2287	865	0	865	141	95	72	55	55	38	34	373	1	131	13292	115.290936331	34	373	188	268	32	373	23	43	29	88	1	1	1	1	1	0	0	0	1	942	26	59	13	1	0	1	0	1	26	1	2
Cotton16_32245_01	exonic_97%	1405	1150	650	0	650	163	138	83	61	40	44	95	24	0	68	474	21.7715410571	95	24	243	286	95	24	112	23	86	57	1	1	1	1	1	0	0	0	0	323	21	29	6	0	0	1	1	0	18	1	1
Cotton16_32245_01	genomic_97%	3279	2762	735	0	735	164	127	75	55	44	48	161	59	1	49	640	25.2982212813	161	59	230	283	161	59	105	25	73	66	1	1	1	1	1	0	0	0	0	646	47	75	10	1	0	1	2	0	59	1	0
Cotton16_32282_01	exonic_97%	2223	1483	887	2	885	186	126	88	80	61	72	210	60	0	147	6114	78.1920712093	210	60	278	335	206	60	98	32	110	79	1	1	1	1	1	0	0	0	0	853	54	35	2	8	1	0	0	0	23	1	0
Cotton16_32282_01	genomic_97%	2980	2106	958	2	956	195	130	91	87	73	76	234	68	1	123	6225	78.8986691903	234	68	293	359	230	68	89	35	94	90	1	1	1	1	1	0	0	0	1	1025	71	61	6	8	1	0	0	0	44	1	0
Cotton16_32349_01	exonic_97%	1346	933	356	0	356	35	48	19	18	5	16	206	7	0	177	12370	111.220501707	206	7	82	59	206	7	25	7	0	19	1	1	0	1	0	0	0	0	0	499	6	11	0	1	0	2	0	0	4	0	0
Cotton16_32349_01	genomic_97%	1331	933	303	0	303	24	18	17	17	4	11	202	8	0	154	9327	96.5763946314	202	8	46	45	202	8	25	2	0	5	1	1	0	1	0	0	0	0	0	491	5	12	0	1	0	1	0	1	5	0	0
Cotton16_32413_01	exonic_97%	865	639	561	0	561	111	156	83	39	34	24	97	15	0	142	1473	38.3796821248	97	15	219	228	97	15	107	89	92	114	1	1	1	1	1	0	0	0	0	270	6	29	13	0	0	0	1	0	11	2	1
Cotton16_32413_01	genomic_97%	1403	1050	524	0	524	83	108	62	27	24	19	169	30	1	119	2003	44.7548880012	169	30	154	169	169	30	74	63	61	84	1	1	1	1	1	0	0	0	0	434	16	45	13	0	0	0	2	0	27	2	0
Cotton16_32569_01	exonic_97%	1168	1001	169	1	168	45	48	17	12	6	10	0	28	0	39	802	28.319604517	0	28	70	68	0	28	10	7	21	6	1	1	1	1	1	0	0	0	0	244	8	8	0	1	0	0	0	0	7	0	0
Cotton16_32569_01	genomic_97%	1371	1184	180	1	179	49	50	18	14	7	11	0	28	1	42	818	28.6006992922	0	28	75	74	0	28	10	7	21	6	1	1	1	1	1	0	0	0	0	266	11	18	0	1	0	0	0	0	17	0	0
Cotton16_32602_01	exonic_97%	1371	1037	595	0	595	173	138	68	78	56	63	3	14	0	128	4403	66.3551053047	3	14	279	297	3	14	50	56	47	41	1	1	1	1	1	0	0	0	0	400	9	54	4	5	0	0	0	0	43	1	0
Cotton16_32602_01	genomic_97%	2080	1667	618	0	618	176	143	70	80	58	70	3	16	1	92	5461	73.8985791474	3	16	293	304	3	16	49	56	47	41	1	1	1	1	1	0	0	0	0	530	11	66	4	5	0	0	0	0	55	1	0
Cotton16_32642_01	exonic_97%	673	528	222	0	222	50	49	20	26	22	6	47	0	0	85	376	19.3907194297	47	0	81	92	47	0	10	12	28	17	1	1	1	1	1	0	0	0	0	175	6	15	1	0	0	0	0	0	13	0	1
Cotton16_32642_01	genomic_97%	1782	1467	320	0	320	73	64	27	38	30	9	77	0	1	56	741	27.2213151776	77	0	111	130	76	0	5	10	23	21	1	1	1	1	1	0	0	0	0	385	23	37	3	0	0	0	0	0	33	0	1
Cotton16_32680_01	exonic_97%	967	736	620	0	620	188	168	106	80	29	38	2	7	0	112	1648	40.5955662604	2	7	286	323	2	7	109	39	115	58	1	1	1	1	1	0	0	0	0	299	18	31	0	5	0	0	0	0	25	1	0
Cotton16_32680_01	genomic_97%	1551	1198	546	0	546	157	150	93	60	30	34	4	16	1	93	1989	44.598206242	4	16	244	280	4	16	124	43	129	58	1	1	1	1	1	0	0	0	0	433	21	63	0	7	0	0	0	0	55	1	0
Cotton16_32823_01	exonic_97%	3255	2267	1280	0	1280	285	308	178	131	115	142	104	15	0	214	8121	90.1165911472	104	15	581	578	104	15	224	188	262	170	1	1	1	1	1	0	0	0	0	1161	17	119	21	0	0	0	0	0	97	1	0
Cotton16_32823_01	genomic_97%	3515	2511	1298	0	1298	288	310	181	137	117	144	104	15	1	200	9766	98.8230742286	104	15	591	586	104	15	227	186	268	170	1	1	1	1	1	0	0	0	0	1188	18	130	21	0	0	0	0	0	108	1	0
Cotton16_32936_01	exonic_97%	1744	1258	783	0	783	165	165	102	73	50	40	49	137	0	156	1409	37.5366487582	49	137	278	317	49	137	103	102	117	141	1	1	1	1	1	0	0	0	0	593	11	38	1	16	0	0	0	0	15	1	1
Cotton16_32936_01	genomic_97%	2821	2160	804	0	804	144	134	87	65	41	36	75	220	1	116	3786	61.5304802517	75	220	235	272	75	220	94	80	96	110	1	1	1	1	1	1	0	0	0	795	28	88	4	19	0	0	0	1	58	1	1
Cotton16_33025_01	exonic_97%	1525	1122	725	0	725	46	54	23	18	9	9	390	174	0	139	10131	100.652868812	390	174	81	78	387	173	25	21	38	22	1	1	1	1	1	0	0	0	0	512	8	15	0	7	0	0	0	0	4	2	0
Cotton16_33025_01	genomic_97%	1525	1122	725	0	725	46	54	23	18	9	9	390	174	0	139	10131	100.652868812	390	174	81	78	387	173	25	21	38	22	1	1	1	1	1	0	0	0	0	512	8	15	0	7	0	0	0	0	4	2	0
Cotton16_33143_01	exonic_97%	1264	1053	318	0	318	100	88	45	30	19	25	0	9	0	73	1838	42.8719022205	0	9	143	164	0	9	0	0	0	0	0	0	0	0	0	0	0	0	0	239	25	33	0	0	0	0	0	0	33	0	0
Cotton16_33143_01	genomic_97%	1264	1053	318	0	318	100	88	45	30	19	25	0	9	0	73	1838	42.8719022205	0	9	143	164	0	9	0	0	0	0	0	0	0	0	0	0	0	0	0	239	25	33	0	0	0	0	0	0	33	0	0
Cotton16_33536_01	exonic_97%	1131	851	516	0	516	133	164	56	48	18	39	28	28	0	114	1678	40.9633982965	28	28	251	207	27	24	124	92	99	73	1	1	1	1	1	0	0	0	0	365	23	40	0	9	0	1	1	1	25	2	0
Cotton16_33536_01	genomic_97%	1433	1117	526	0	526	135	165	59	49	19	39	28	30	1	96	2623	51.2152321092	28	30	253	213	27	26	122	92	99	73	1	1	1	1	1	0	0	0	0	419	23	40	0	10	0	1	1	0	25	2	0
Cotton16_33727_01	exonic_97%	2005	1349	787	0	787	75	149	54	38	16	14	169	270	0	145	9360	96.7470929796	169	270	201	145	162	270	101	26	61	20	1	1	1	1	1	0	1	0	0	775	34	36	13	0	0	1	0	0	12	4	5
Cotton16_33727_01	genomic_97%	2254	1580	793	0	793	68	153	54	38	16	16	172	274	1	131	10022	100.109939566	172	274	207	138	164	274	100	8	55	5	1	1	1	1	1	0	1	0	0	803	43	47	13	2	0	1	0	0	21	4	5
Cotton16_33824_01	exonic_97%	2047	1485	630	0	630	179	135	84	77	38	58	6	51	0	146	4389	66.2495283002	6	51	270	301	6	50	61	49	71	37	1	1	1	1	1	0	0	0	0	695	23	73	15	1	0	0	0	0	54	0	0
Cotton16_33824_01	genomic_97%	2434	1940	456	0	456	102	94	42	36	27	43	6	104	1	85	2733	52.2781024904	6	104	173	171	6	103	73	7	71	15	1	1	1	1	1	0	0	0	0	660	28	43	1	1	0	0	0	0	39	0	0
Cotton16_33959_01	exonic_97%	1863	1465	1227	0	1227	375	223	165	111	86	85	93	87	0	104	2212	47.0319040652	93	87	419	626	93	85	108	69	168	103	1	1	1	1	1	0	0	0	0	469	9	63	4	4	2	0	0	2	48	3	0
Cotton16_33959_01	genomic_97%	3233	2574	1159	0	1159	349	214	157	103	89	94	64	86	1	86	1835	42.8368999812	64	86	411	595	64	84	94	53	154	76	1	1	1	1	1	0	0	0	0	801	21	107	3	3	0	0	0	2	96	3	0
Cotton16_34341_01	exonic_97%	716	673	15	1	14	0	0	1	0	0	0	11	0	0	7	7	2.64575131106	11	0	0	1	11	0	0	0	0	0	0	0	0	0	0	0	0	0	0	60	0	0	0	0	0	0	0	0	0	0	0
Cotton16_34341_01	genomic_97%	711	673	14	1	13	0	0	0	0	0	0	11	0	0	6	6	2.44948974278	11	0	0	0	11	0	0	0	0	0	0	0	0	0	0	0	0	0	0	48	0	0	0	0	0	0	0	0	0	0	0
Cotton16_34417_01	exonic_97%	1691	1099	1102	0	1102	246	254	133	76	66	80	132	113	0	230	4261	65.2763356815	132	113	410	445	131	112	184	123	166	164	1	1	1	1	1	0	0	0	0	699	7	41	11	0	0	0	0	0	28	1	0
Cotton16_34417_01	genomic_97%	2762	1934	993	0	993	200	205	116	71	55	63	143	138	1	176	9702	98.4987309563	143	138	339	371	142	137	159	107	136	138	1	1	1	1	1	0	0	0	0	968	20	85	7	0	0	0	1	0	75	1	0
Cotton16_34736_01	exonic_97%	1869	1302	465	0	465	73	62	33	32	22	41	9	191	0	135	3711	60.9179776421	9	191	135	128	9	184	0	0	41	14	0	0	1	1	0	0	0	0	0	666	7	18	0	0	0	0	0	1	16	0	0
Cotton16_34736_01	genomic_97%	2081	1456	520	0	520	96	71	40	39	25	46	10	191	1	134	3415	58.4380013347	10	191	156	161	10	184	55	1	44	1	1	1	1	1	1	0	0	0	0	733	9	30	0	1	0	0	0	1	27	0	0
Cotton16_34806_01	exonic_97%	1275	931	439	0	439	128	74	74	44	31	32	8	46	0	158	2645	51.4295634825	8	46	150	233	8	46	53	80	118	104	1	1	1	1	1	0	0	0	0	445	4	47	0	10	0	0	0	1	31	5	0
Cotton16_34806_01	genomic_97%	1452	1081	463	0	463	129	76	75	45	31	31	8	66	1	149	2752	52.4595081944	8	66	152	235	8	66	57	83	117	112	1	1	1	1	1	0	0	0	0	482	11	50	0	14	0	0	0	0	31	5	0
Cotton16_34953_01	exonic_97%	1194	915	240	0	240	69	56	37	25	11	17	21	2	0	98	2211	47.021271782	21	2	98	117	21	2	0	0	0	0	0	0	0	0	0	0	0	0	0	390	11	24	0	0	0	0	0	0	24	0	0
Cotton16_34953_01	genomic_97%	1834	1542	227	0	227	63	55	37	27	8	11	22	2	1	63	2851	53.3947562968	22	2	93	108	22	2	0	0	0	0	0	0	0	0	0	0	0	0	0	428	11	28	0	0	0	0	0	0	28	0	0
Cotton16_34981_01	exonic_97%	1129	733	1019	0	1019	166	172	109	95	17	27	129	302	0	215	5492	74.1080292546	129	302	294	292	128	302	24	83	23	69	1	1	1	1	1	0	0	0	0	440	1	18	3	0	0	0	0	2	13	0	0
Cotton16_34981_01	genomic_97%	1584	1105	1083	0	1083	147	157	105	81	17	25	133	416	1	165	10174	100.866248071	133	416	263	269	132	407	18	66	20	62	1	1	1	1	1	0	0	0	0	553	14	32	3	0	0	0	0	2	26	0	0
Cotton16_35001_01	exonic_97%	732	568	328	0	328	73	52	23	27	12	31	77	31	0	91	715	26.7394839142	77	31	110	108	77	31	20	38	28	38	1	1	1	1	1	0	0	0	0	199	4	21	4	0	0	0	0	0	14	0	2
Cotton16_35001_01	genomic_97%	732	568	328	0	328	73	52	23	27	12	31	77	31	0	91	715	26.7394839142	77	31	110	108	77	31	20	38	28	38	1	1	1	1	1	0	0	0	0	199	4	21	4	0	0	0	0	0	14	0	2
Cotton16_35319_01	exonic_97%	1025	848	128	0	128	32	24	9	11	7	11	25	7	0	57	1879	43.3474336034	25	7	46	48	25	7	0	0	33	1	0	0	1	1	0	0	0	0	0	284	4	7	0	0	0	0	0	4	3	0	0
Cotton16_35319_01	genomic_97%	1025	848	128	0	128	32	24	9	11	7	11	25	7	1	57	1879	43.3474336034	25	7	46	48	25	7	0	0	33	1	0	0	1	1	0	0	0	0	0	284	4	7	0	0	0	0	0	4	3	0	0
Cotton16_35436_01	exonic_97%	1579	1393	459	0	459	136	80	111	49	46	19	7	9	0	53	2169	46.5725240888	7	9	148	293	7	9	4	30	14	86	1	1	1	1	1	0	0	0	0	232	11	39	1	0	0	0	0	0	38	0	0
Cotton16_35436_01	genomic_97%	2229	1799	597	0	597	175	116	128	69	54	30	10	13	1	85	2340	48.3735464898	10	13	215	357	10	13	62	43	55	106	1	1	1	1	1	0	1	0	0	493	22	94	4	0	0	0	0	0	89	0	0
Cotton16_35439_01	exonic_97%	2923	2073	1074	0	1074	347	266	177	116	74	60	13	19	0	157	3062	55.335341329	13	19	442	598	13	19	139	120	216	115	1	1	1	1	1	0	0	0	0	1002	15	153	13	2	0	0	0	2	133	1	1
Cotton16_35439_01	genomic_97%	3510	2559	1029	0	1029	321	255	169	112	72	60	16	22	1	140	4395	66.2947961759	16	22	427	562	16	22	161	90	232	88	1	1	1	1	1	0	0	0	0	1119	25	172	14	2	0	0	0	2	151	1	1
Cotton16_35589_01	exonic_97%	2540	1738	915	0	915	176	175	128	79	52	77	193	33	0	185	7168	84.6640419541	193	33	331	356	193	33	138	135	132	182	1	1	1	1	1	0	0	0	0	961	4	69	2	18	0	1	0	0	45	2	0
Cotton16_35589_01	genomic_97%	2939	2071	923	0	923	179	177	128	80	52	77	195	33	1	165	8671	93.11820445	195	33	334	359	195	33	125	132	128	178	1	1	1	1	1	0	0	0	0	1051	8	84	4	18	0	1	0	0	58	2	0
Cotton16_35683_01	exonic_97%	984	873	102	0	102	17	28	15	10	16	13	0	1	0	51	660	25.6904651573	0	1	51	48	0	1	0	0	0	0	0	0	0	0	0	0	0	0	0	175	2	6	0	0	0	0	0	0	6	0	0
Cotton16_35683_01	genomic_97%	1584	1305	252	0	252	61	80	31	21	32	24	0	1	1	87	1971	44.3959457608	0	1	125	124	0	1	0	0	0	0	0	0	0	0	0	0	0	0	0	395	12	31	0	0	0	0	0	0	31	0	0
Cotton16_35703_02	exonic_97%	803	493	555	0	555	92	36	39	26	27	16	118	199	0	214	5894	76.7723908707	118	199	78	158	118	199	24	15	46	33	1	1	1	1	1	0	0	0	0	361	2	10	0	3	0	0	0	0	4	0	0
Cotton16_35703_02	genomic_97%	2011	1515	887	0	887	109	47	36	29	30	19	236	379	1	114	9216	96.0	236	379	95	175	236	378	32	12	66	39	1	1	1	1	1	0	0	0	0	596	4	35	4	6	0	0	1	1	21	0	0
Cotton16_35770_01	exonic_97%	1158	959	195	0	195	60	49	28	31	12	11	0	1	0	57	898	29.9666481275	0	1	91	100	0	1	0	0	0	0	0	0	0	0	0	0	0	0	0	314	8	9	0	0	0	0	0	0	9	0	0
Cotton16_35770_01	genomic_97%	1996	1647	239	0	239	67	72	32	33	15	13	3	2	1	59	696	26.3818119165	3	2	118	114	3	2	8	0	7	2	1	0	1	1	0	0	0	0	0	524	27	24	1	0	0	0	0	0	22	0	1
Cotton16_35795_01	exonic_97%	2349	1810	973	0	973	258	289	145	92	44	61	44	38	0	89	963	31.0322412984	44	38	442	447	42	38	128	119	130	106	1	1	1	1	1	0	0	0	0	691	12	43	8	3	0	0	0	0	31	1	0
Cotton16_35795_01	genomic_97%	4424	3519	934	0	934	221	252	127	84	44	52	72	80	1	70	1409	37.5366487582	72	80	388	392	67	80	133	121	136	110	1	1	1	1	1	0	0	0	0	1091	28	120	17	8	0	0	0	0	94	1	0
Cotton16_35909_01	exonic_97%	1358	1080	612	0	612	34	45	18	18	9	15	306	165	0	101	4722	68.7168101704	306	165	78	61	304	162	1	28	1	24	1	1	1	1	1	0	0	0	0	367	15	14	0	0	1	0	3	0	2	1	6
Cotton16_35909_01	genomic_97%	1741	1080	1338	0	1338	48	44	29	16	15	14	669	501	0	272	16120	126.964561985	669	501	74	92	666	497	0	0	1	12	0	0	1	1	0	0	0	0	0	730	16	7	0	0	0	0	1	0	2	2	2
Cotton16_36096_01	exonic_97%	1052	765	344	1	343	75	54	45	27	23	18	92	7	0	129	3406	58.3609458457	92	7	99	143	92	7	16	18	18	25	1	1	1	1	1	0	0	0	0	324	20	23	3	3	0	0	0	0	16	0	1
Cotton16_36096_01	genomic_97%	1648	1299	350	1	349	75	55	48	27	24	18	92	8	1	91	4859	69.7065276714	92	8	100	147	92	8	16	18	18	31	1	1	1	1	1	0	0	0	0	410	24	32	3	3	0	0	1	0	23	0	2
Cotton16_36402_01	exonic_97%	1076	895	295	0	295	56	85	49	44	27	20	2	10	0	77	1367	36.9729630947	2	10	149	132	2	10	20	23	8	22	1	1	1	1	1	0	0	0	0	220	8	34	2	0	0	0	0	0	32	0	0
Cotton16_36402_01	genomic_97%	1687	1303	459	0	459	100	115	83	62	38	38	2	19	1	100	1825	42.7200187266	2	19	215	221	2	19	22	34	9	27	1	1	1	1	1	0	0	0	0	455	13	74	2	2	0	0	0	0	67	0	0
Cotton16_36466_02	exonic_97%	1109	753	511	0	511	118	93	40	39	30	23	32	134	0	153	2258	47.5184174821	32	134	155	188	32	134	65	21	63	40	1	1	1	1	1	0	0	0	0	405	1	37	12	0	0	0	0	0	23	0	2
Cotton16_36466_02	genomic_97%	1502	1095	522	0	522	123	97	41	40	30	23	32	134	1	120	4752	68.9347517585	32	134	160	194	32	134	66	24	68	43	1	1	1	1	1	0	0	0	0	468	7	47	12	7	0	0	0	0	26	0	2
Cotton16_36501_01	exonic_97%	1053	848	258	0	258	74	80	33	27	15	20	1	6	0	108	5775	75.9934207679	1	6	127	122	1	6	0	0	0	0	0	0	0	0	0	0	0	0	0	261	8	41	0	0	0	0	0	0	41	0	0
Cotton16_36501_01	genomic_97%	1564	1310	275	0	275	79	84	35	30	15	21	0	9	1	94	7388	85.9534757878	0	9	135	129	0	9	0	0	0	0	0	0	0	0	0	0	0	0	0	331	7	50	0	0	0	0	0	0	50	0	0
Cotton16_36722_01	exonic_97%	1274	916	801	0	801	182	167	134	109	56	31	41	79	0	137	413	20.3224014329	41	79	307	372	41	79	120	56	129	125	1	1	1	1	1	0	0	0	0	446	12	38	14	0	0	0	0	0	21	0	3
Cotton16_36722_01	genomic_97%	2015	1399	697	0	697	143	138	97	82	50	23	46	116	1	135	345	18.574175621	46	116	243	290	46	116	97	48	90	96	1	1	1	1	1	0	0	0	0	750	27	74	15	1	0	0	0	0	54	1	3
Cotton16_37059_01	exonic_97%	1089	794	637	0	637	122	167	105	52	51	35	32	71	0	148	1969	44.3734154647	32	71	254	278	32	71	105	56	119	53	1	1	1	1	1	0	0	0	0	361	5	35	10	0	0	0	0	0	25	0	0
Cotton16_37059_01	genomic_97%	2075	1561	753	0	753	139	180	113	54	61	40	44	120	1	117	2601	51.0	44	120	274	313	44	118	92	50	93	57	1	1	1	1	1	0	0	0	0	646	11	65	15	1	0	0	0	0	48	1	0
Cotton16_37149_01	exonic_97%	1091	875	649	0	649	211	135	104	78	36	77	0	6	0	101	1322	36.3593179254	0	6	290	351	0	6	0	0	0	0	0	0	0	0	0	0	0	0	0	284	2	38	0	0	0	0	0	0	38	0	0
Cotton16_37149_01	genomic_97%	1399	1097	565	0	565	165	105	97	71	37	74	0	14	1	101	1560	39.4968353163	0	14	250	299	0	14	0	0	0	0	0	0	0	0	0	0	0	0	0	386	9	47	0	0	0	0	0	0	47	0	0
Cotton16_38183_01	exonic_97%	894	748	208	0	208	55	59	38	12	24	17	0	1	0	50	125	11.1803398875	0	1	88	117	0	1	0	0	25	4	0	0	1	1	0	0	0	0	0	195	5	12	0	0	0	0	0	1	11	0	0
Cotton16_38183_01	genomic_97%	1884	1651	186	0	186	42	44	38	11	28	13	3	5	1	37	367	19.1572440607	3	5	68	108	3	5	25	6	26	12	1	1	1	1	1	0	0	0	0	339	6	13	0	2	0	0	0	0	11	0	0
Cotton16_38237_01	exonic_97%	984	730	392	1	391	102	99	59	38	19	34	30	8	0	74	396	19.8997487421	30	8	171	180	30	8	25	70	28	74	1	1	1	1	1	0	0	0	0	294	13	31	7	0	0	0	0	0	23	0	1
Cotton16_38237_01	genomic_97%	1984	1559	380	1	379	92	93	58	40	17	25	43	9	1	61	684	26.1533936612	43	9	158	167	43	9	25	29	30	82	1	1	1	1	1	0	0	0	1	504	18	61	11	0	0	0	1	0	42	0	5
Cotton16_38313_01	exonic_97%	800	670	111	0	111	40	18	18	16	7	7	3	0	0	49	175	13.2287565553	3	0	41	65	3	0	0	0	0	0	0	0	0	0	0	0	0	0	0	194	4	4	0	0	0	0	0	0	4	0	0
Cotton16_38313_01	genomic_97%	1283	1091	120	0	120	43	19	20	16	9	8	3	0	1	39	315	17.7482393493	3	0	43	72	3	0	0	0	0	0	0	0	0	0	0	0	0	0	0	274	7	13	0	0	0	0	0	0	13	0	0
Cotton16_38590_01	exonic_97%	1192	847	397	0	397	87	107	50	44	29	42	25	11	0	169	2079	45.5960524607	25	11	193	166	25	11	82	107	85	73	1	1	1	1	1	0	0	0	0	385	3	56	0	9	0	0	0	0	46	0	0
Cotton16_38590_01	genomic_97%	1954	1495	412	0	412	88	107	57	45	30	43	28	12	1	121	5513	74.2495791234	28	12	195	175	28	12	82	108	88	74	1	1	1	1	1	1	1	0	0	521	12	74	2	9	0	0	0	0	61	0	0
Cotton16_40099_01	exonic_97%	810	551	654	0	654	84	132	70	69	28	37	222	10	0	184	5222	72.2634070606	222	10	238	182	222	10	59	39	55	38	1	1	1	1	1	0	0	0	0	302	0	9	0	4	0	0	0	0	3	3	0
Cotton16_40099_01	genomic_97%	1460	1080	652	0	652	58	79	46	45	23	30	353	15	1	146	7032	83.8570211729	353	15	154	127	353	15	65	43	59	42	1	1	1	1	1	0	0	0	0	466	6	27	0	4	0	0	0	0	19	4	0
Cotton16_40613_01	exonic_97%	1007	641	584	0	584	94	86	52	48	43	44	55	160	0	198	4121	64.1950153828	55	160	178	189	55	160	56	110	66	96	1	1	1	1	1	0	0	0	0	400	5	31	7	0	1	0	1	0	18	1	1
Cotton16_40613_01	genomic_97%	1119	718	582	0	582	94	86	52	48	43	44	55	158	1	183	5642	75.1132478329	55	158	178	189	55	158	56	110	66	96	1	1	1	1	1	0	0	0	0	447	6	31	7	0	1	0	1	0	18	1	1
Cotton16_40680_01	exonic_97%	875	724	340	0	340	97	115	41	42	19	10	0	14	0	69	1305	36.1247837364	0	14	167	157	0	14	69	33	63	33	1	1	1	1	1	0	0	0	0	194	4	21	0	8	0	0	0	1	12	0	0
Cotton16_40680_01	genomic_97%	1991	1641	394	0	394	111	125	47	50	24	19	0	16	1	53	1142	33.7934904974	0	16	194	182	0	16	47	54	53	53	1	1	1	1	1	0	0	0	0	457	13	47	0	10	0	0	0	1	34	0	0
Cotton16_41328_01	exonic_97%	690	514	193	0	193	34	33	22	29	12	11	22	28	0	72	961	31.0	22	28	73	68	22	28	0	0	0	0	0	0	0	0	0	0	0	0	0	191	33	12	0	0	0	0	0	0	11	0	0
Cotton16_41328_01	genomic_97%	697	514	248	0	248	42	52	25	36	13	12	22	44	0	79	1025	32.0156211872	22	44	100	80	22	44	0	0	0	0	0	0	0	0	0	0	0	0	0	195	33	14	0	0	0	0	0	0	13	0	0
Cotton16_41366_01	exonic_97%	1169	832	629	0	629	126	105	82	55	45	28	116	70	0	176	7590	87.1206060585	116	70	188	253	116	70	53	33	63	53	1	1	1	1	1	0	0	0	0	427	4	19	0	2	0	0	0	0	15	2	0
Cotton16_41366_01	genomic_97%	1951	1459	684	0	684	130	109	82	59	49	29	144	80	1	139	7640	87.4070935336	144	80	197	261	144	80	69	55	77	65	1	1	1	1	1	0	0	0	0	621	11	32	0	4	0	0	0	0	26	2	0
Cotton16_41708_01	exonic_97%	1050	798	324	0	324	70	87	46	33	30	28	0	28	0	128	4124	64.218377432	0	28	148	146	0	27	0	0	0	0	0	0	0	0	0	0	0	0	0	313	4	22	0	0	0	0	0	0	22	0	0
Cotton16_41708_01	genomic_97%	1303	1021	335	0	335	71	87	46	33	32	29	0	35	1	112	4490	67.007462271	0	35	149	149	0	33	11	3	13	7	1	1	1	1	1	0	0	0	0	351	7	28	0	3	0	0	0	0	22	0	0
Cotton16_41951_01	exonic_97%	1018	823	356	0	356	99	81	70	36	34	30	0	4	0	88	1019	31.921779399	0	4	147	203	0	4	0	0	0	0	0	0	0	0	0	0	0	0	0	255	9	31	0	0	0	0	0	0	31	0	0
Cotton16_41951_01	genomic_97%	2156	1794	359	0	359	107	82	65	33	29	29	0	12	1	63	1465	38.275318418	0	12	144	201	0	12	3	7	9	7	1	1	1	1	1	0	0	0	0	490	38	52	0	1	0	0	0	1	49	0	0
Cotton16_42946_01	exonic_97%	801	589	637	0	637	60	62	62	30	41	8	199	173	0	140	3977	63.0634601017	199	173	100	163	199	173	0	0	0	0	0	0	0	0	0	0	0	0	0	243	1	8	0	0	0	0	0	0	5	0	3
Cotton16_42946_01	genomic_97%	801	589	637	0	637	60	62	62	30	41	8	199	173	1	140	3977	63.0634601017	199	173	100	163	199	173	0	0	0	0	0	0	0	0	0	0	0	0	0	243	1	8	0	0	0	0	0	0	5	0	3
Cotton16_43022_01	exonic_97%	806	676	580	0	580	161	247	50	40	57	10	7	6	0	73	2317	48.1352261862	7	6	297	268	7	5	117	50	87	79	1	1	1	1	1	1	0	0	0	167	5	17	0	5	0	0	0	0	10	0	0
Cotton16_43022_01	genomic_97%	806	676	580	0	580	161	247	50	40	57	10	7	6	0	73	2317	48.1352261862	7	6	297	268	7	5	117	50	87	79	1	1	1	1	1	1	0	0	0	167	5	17	0	5	0	0	0	0	10	0	0
Cotton16_43129_01	exonic_97%	653	509	211	0	211	68	44	29	25	27	13	3	0	0	87	786	28.0356915378	3	0	82	124	3	0	0	0	0	0	0	0	0	0	0	0	0	0	0	188	8	19	0	0	0	0	0	0	19	0	0
Cotton16_43129_01	genomic_97%	1756	1453	258	0	258	85	57	32	29	27	20	6	0	1	61	1131	33.6303434416	6	0	106	144	6	0	0	0	0	0	0	0	0	0	0	0	0	0	0	389	17	45	0	0	0	0	0	0	45	0	0
Cotton16_43334_01	exonic_97%	569	473	235	0	235	66	72	19	19	14	42	1	0	0	79	808	28.4253408071	1	0	133	99	1	0	24	38	7	32	1	1	1	1	1	0	0	0	0	121	2	15	1	0	0	0	0	0	14	0	0
Cotton16_43334_01	genomic_97%	1214	1023	192	0	192	49	63	19	15	14	29	1	0	1	67	1319	36.3180395947	1	0	107	82	1	0	24	38	7	31	1	1	1	1	1	0	0	0	0	239	6	34	1	0	0	0	0	0	33	0	0
Cotton16_44674_01	exonic_97%	1004	818	476	0	476	105	135	59	54	30	36	24	31	0	79	822	28.6705423737	24	31	225	194	24	29	50	85	60	59	1	1	1	1	1	0	0	0	0	213	6	29	11	0	0	0	0	0	17	2	0
Cotton16_44674_01	genomic_97%	1004	818	476	0	476	105	135	59	54	30	36	24	31	0	79	822	28.6705423737	24	31	225	194	24	29	50	85	60	59	1	1	1	1	1	0	0	0	0	213	6	29	11	0	0	0	0	0	17	2	0
Cotton16_45104_01	exonic_97%	915	670	540	1	539	124	84	79	53	29	22	46	100	0	91	1217	34.885527085	46	100	159	232	46	100	42	40	61	68	1	1	1	1	1	0	0	0	0	255	7	12	1	4	0	0	0	0	6	0	0
Cotton16_45104_01	genomic_97%	1422	1123	583	1	582	139	93	85	55	35	27	46	100	1	71	1744	41.7612260356	46	100	175	259	46	100	42	43	62	76	1	1	1	1	1	0	0	0	0	328	15	18	1	5	0	0	0	0	11	0	0
Cotton16_45287_01	exonic_97%	844	615	337	0	337	90	103	35	21	30	21	31	4	0	132	339	18.4119526395	31	4	145	155	31	4	17	36	28	31	1	1	1	1	1	0	0	0	0	298	4	20	0	1	0	0	0	0	15	2	0
Cotton16_45287_01	genomic_97%	2329	1832	459	0	459	110	143	43	27	35	32	60	7	1	84	1889	43.4626276242	60	7	202	188	60	7	54	64	65	67	1	1	1	1	1	0	0	0	0	598	17	76	3	3	0	0	0	0	66	2	0
Cotton16_45973_01	exonic_97%	1027	805	376	0	376	101	69	43	36	39	57	25	4	0	98	1127	33.5708206632	25	4	162	183	25	4	51	66	55	68	1	1	1	1	1	0	0	0	0	285	9	32	8	0	0	0	0	0	24	0	0
Cotton16_45973_01	genomic_97%	1645	1331	357	0	357	88	64	41	38	33	59	25	7	1	75	1809	42.5323406363	25	7	161	162	25	7	54	67	56	65	1	1	1	1	1	1	0	0	0	382	11	55	11	0	0	0	0	0	43	0	0
Cotton16_46071_01	exonic_97%	628	510	202	0	202	67	50	27	28	11	16	1	0	0	110	1243	35.2562051276	1	0	94	105	1	0	4	16	11	28	1	1	1	1	1	0	0	0	0	155	2	17	1	0	0	0	0	0	16	0	0
Cotton16_46071_01	genomic_97%	1416	1184	224	0	224	75	57	30	30	13	16	1	0	1	66	2319	48.1559965113	1	0	103	118	1	0	26	20	22	25	1	1	1	1	1	0	0	0	0	301	3	40	6	0	0	0	0	0	34	0	0
Cotton16_46305_01	exonic_97%	863	641	429	0	429	111	118	48	33	31	33	27	26	0	108	1158	34.0293990543	27	26	184	190	27	26	68	79	86	68	1	1	1	1	1	0	0	0	0	280	4	27	0	5	0	0	0	0	19	0	0
Cotton16_46305_01	genomic_97%	1445	1082	462	0	462	92	93	46	37	30	26	60	76	1	100	1190	34.4963766213	60	76	156	168	60	76	56	79	66	69	1	1	1	1	1	0	0	0	0	461	12	41	3	5	0	0	0	1	29	0	0
Cotton16_47872_01	exonic_97%	649	541	414	0	414	129	101	60	72	20	27	3	0	0	73	1121	33.4813380856	3	0	200	209	3	0	0	0	0	0	0	0	0	0	0	0	0	0	0	129	3	19	0	0	0	0	0	0	18	0	1
Cotton16_47872_01	genomic_97%	649	541	414	0	414	129	101	60	72	20	27	3	0	0	73	1121	33.4813380856	3	0	200	209	3	0	0	0	0	0	0	0	0	0	0	0	0	0	0	129	3	19	0	0	0	0	0	0	18	0	1
Cotton16_47933_01	exonic_97%	629	528	124	0	124	40	28	23	8	15	7	0	1	0	63	1596	39.9499687109	0	1	43	78	0	1	0	0	0	0	0	0	0	0	0	0	0	0	0	144	1	9	0	0	0	0	0	0	9	0	0
Cotton16_47933_01	genomic_97%	629	528	124	0	124	40	28	23	8	15	7	0	1	0	63	1596	39.9499687109	0	1	43	78	0	1	0	0	0	0	0	0	0	0	0	0	0	0	0	144	1	9	0	0	0	0	0	0	9	0	0
Cotton16_48366_01	exonic_97%	977	775	718	0	718	226	148	95	80	24	19	70	54	0	73	1149	33.8969025134	70	54	247	345	70	54	37	21	51	31	1	1	1	1	1	0	0	0	0	258	1	10	0	3	0	0	0	0	6	0	0
Cotton16_48366_01	genomic_97%	1143	916	723	0	723	219	141	96	80	24	17	80	64	1	70	928	30.4630924235	80	64	238	339	80	64	43	27	62	45	1	1	1	1	1	0	0	0	0	288	6	19	0	5	0	0	0	0	12	1	0
Cotton16_49581_01	exonic_97%	1125	845	325	0	325	93	43	41	31	44	15	36	20	0	105	737	27.147743921	36	20	89	178	36	20	10	47	13	33	1	1	1	1	1	0	0	0	0	349	14	29	1	0	1	0	0	0	25	1	1
Cotton16_49581_01	genomic_97%	1840	1442	340	0	340	90	47	40	30	47	14	49	21	1	78	1764	42.0	49	21	91	177	49	21	13	48	14	37	1	1	1	1	1	0	0	0	0	506	27	45	3	0	1	0	0	0	39	1	1
Cotton16_49699_01	exonic_97%	545	429	154	0	154	41	54	18	7	8	16	8	0	0	89	193	13.8924439894	8	0	77	67	8	0	0	0	0	0	0	0	0	0	0	0	0	0	0	165	3	8	0	0	0	0	0	0	8	0	0
Cotton16_49699_01	genomic_97%	1531	1283	216	0	216	48	74	33	13	12	23	10	1	1	59	939	30.6431068921	10	1	110	93	10	1	0	0	0	0	0	0	0	0	0	0	0	0	0	345	8	27	0	0	0	0	0	0	19	0	8
Cotton16_49946_01	exonic_97%	1010	795	88	0	88	0	0	0	1	0	0	0	85	0	40	592	24.3310501212	0	85	1	0	0	85	0	0	0	0	0	0	0	0	0	0	0	0	0	293	0	0	0	0	0	0	0	0	0	0	0
Cotton16_49946_01	genomic_97%	1010	795	87	0	87	0	0	0	1	0	0	0	84	0	40	575	23.9791576166	0	84	1	0	0	84	0	0	0	0	0	0	0	0	0	0	0	0	0	295	0	0	0	0	0	0	0	0	0	0	0
Cotton16_50425_01	exonic_97%	808	657	217	0	217	68	38	19	22	5	15	0	48	0	64	405	20.1246117975	0	48	75	92	0	48	22	11	45	24	1	1	1	1	1	0	0	0	0	188	6	20	0	5	0	0	0	0	13	0	0
Cotton16_50425_01	genomic_97%	1286	1027	316	0	316	62	36	16	22	6	13	0	159	1	65	563	23.7276210354	0	159	71	84	0	159	22	17	45	29	1	1	1	1	1	0	0	0	0	327	11	31	0	9	0	0	0	2	17	0	0
Cotton16_50466_01	exonic_97%	553	500	54	0	54	10	3	4	2	3	2	16	12	0	20	284	16.8522995464	16	12	7	17	16	12	5	0	14	0	1	0	1	0	0	0	0	0	0	67	2	6	6	0	0	0	0	0	0	0	0
Cotton16_50466_01	genomic_97%	553	500	55	0	55	10	3	4	2	3	2	16	13	0	20	289	17.0	16	13	7	17	16	13	5	0	14	0	1	0	1	0	0	0	0	0	0	66	2	6	6	0	0	0	0	0	0	0	0
Cotton16_51586_01	exonic_97%	417	361	117	0	117	23	23	14	17	7	15	13	3	0	38	289	17.0	13	3	55	44	12	3	15	15	23	11	1	1	1	1	1	0	0	0	0	85	3	6	0	2	0	0	0	0	3	0	1
Cotton16_51586_01	genomic_97%	817	706	131	0	131	24	23	16	18	11	21	13	3	1	33	208	14.4222051019	13	3	62	51	12	3	17	14	24	8	1	1	1	1	1	0	0	0	0	149	3	18	0	2	0	0	0	0	14	0	2
Cotton16_51625_01	exonic_97%	582	442	399	0	399	92	116	65	33	61	24	0	6	0	134	453	21.2837966538	0	6	173	218	0	6	33	31	75	37	1	1	1	1	1	0	0	0	0	172	4	25	0	9	0	0	0	0	16	0	0
Cotton16_51625_01	genomic_97%	795	605	417	0	417	92	118	68	34	65	26	0	12	1	122	1358	36.8510515454	0	12	178	225	0	12	28	32	62	44	1	1	1	1	1	0	0	0	0	235	6	31	0	11	0	0	0	0	20	0	0
Cotton16_51642_01	exonic_97%	1203	860	564	0	564	147	190	84	47	48	42	0	4	0	171	4249	65.1843539509	0	4	279	279	0	4	0	0	0	0	0	0	0	0	0	0	0	0	0	398	1	56	0	0	0	0	0	0	56	0	0
Cotton16_51642_01	genomic_97%	1950	1494	574	0	574	148	173	82	49	69	44	0	7	1	126	6397	79.9812478022	0	7	266	299	0	7	0	0	0	0	0	0	0	0	0	0	0	0	0	540	7	74	0	0	0	0	0	0	74	0	0
Cotton16_51757_01	exonic_97%	1149	858	467	0	467	118	106	75	52	48	17	40	9	0	123	2203	46.9361268108	40	9	175	241	40	8	52	33	51	72	1	1	1	1	1	0	0	0	0	398	7	31	7	0	0	0	0	0	17	3	3
Cotton16_51757_01	genomic_97%	1213	914	468	0	468	118	106	75	52	48	18	40	9	1	118	2548	50.4777178565	40	9	176	241	40	8	53	33	51	72	1	1	1	1	1	0	0	0	0	405	7	32	8	0	0	0	0	0	17	3	3
Cotton16_52023_01	exonic_97%	941	737	295	0	295	70	64	54	49	23	27	0	6	0	91	760	27.5680975042	0	6	140	147	0	6	63	33	53	31	1	1	1	1	1	0	0	0	0	242	16	40	0	3	0	0	0	0	32	0	0
Cotton16_52023_01	genomic_97%	1466	1184	307	0	307	73	65	58	52	19	32	0	6	1	77	945	30.7408522979	0	6	149	150	0	6	63	39	54	32	1	1	1	1	1	0	0	0	0	350	24	53	0	3	0	1	0	0	44	0	0
Cotton16_53499_01	exonic_97%	661	493	483	0	483	81	112	63	45	18	25	75	62	0	126	3319	57.6107628833	75	62	182	162	75	62	29	70	17	64	1	1	1	1	1	0	0	0	0	228	4	8	0	2	0	0	0	0	6	0	0
Cotton16_53499_01	genomic_97%	1174	965	330	0	330	56	76	35	28	12	20	57	44	1	70	2358	48.5592421687	57	44	124	103	57	44	29	16	17	10	1	1	1	1	1	0	0	0	0	289	8	20	0	1	0	0	0	0	17	1	0
Cotton16_53618_01	exonic_97%	969	704	395	0	395	78	86	39	29	17	31	0	113	0	152	1330	36.4691650576	0	113	146	134	0	111	36	58	42	46	1	1	1	1	1	0	0	0	0	315	0	31	0	3	0	0	0	1	25	0	0
Cotton16_53618_01	genomic_97%	1616	1279	400	0	400	78	87	41	30	17	31	0	114	1	106	4569	67.5943784645	0	114	148	136	0	112	11	50	23	34	1	1	1	1	1	0	0	0	0	412	4	43	0	6	0	0	0	1	33	0	0
Cotton16_53663_01	exonic_97%	697	462	293	0	293	68	66	31	22	33	26	35	10	0	173	2156	46.432747065	35	10	114	132	35	10	14	48	29	68	1	1	1	1	1	0	0	0	0	280	11	23	0	4	0	0	0	0	19	0	0
Cotton16_53663_01	genomic_97%	1588	1188	354	0	354	76	74	38	25	37	34	53	15	1	108	5675	75.3325958666	53	15	133	151	53	15	16	29	30	79	1	1	1	1	1	0	0	0	0	504	17	40	1	6	0	1	0	0	27	2	3
Cotton16_54024_01	exonic_97%	723	554	177	0	177	41	34	35	15	26	11	13	0	0	80	1613	40.162171256	13	0	60	102	12	0	18	30	38	42	1	1	1	1	1	0	0	0	0	185	15	27	7	0	0	0	2	0	18	0	0
Cotton16_54024_01	genomic_97%	1008	800	234	0	234	63	50	38	19	32	17	13	0	1	68	1616	40.1995024845	13	0	86	133	12	0	18	29	39	42	1	1	1	1	1	0	0	0	0	241	17	32	7	0	0	0	2	0	23	0	0
Cotton16_54258_01	exonic_97%	641	447	572	0	572	70	76	32	26	31	14	139	182	0	177	1347	36.701498607	139	182	116	133	139	182	11	37	24	38	1	1	1	1	1	0	0	0	0	242	0	5	3	0	0	0	0	0	1	0	0
Cotton16_54258_01	genomic_97%	1393	1029	626	0	626	60	63	31	22	26	10	189	223	1	125	5183	71.9930552206	189	223	95	117	189	223	17	62	47	59	1	1	1	1	1	0	0	0	0	441	3	27	4	3	0	1	0	0	16	1	0
Cotton16_54286_01	exonic_97%	706	577	451	0	451	91	53	53	21	14	10	177	30	0	77	2614	51.1272921247	177	30	84	158	177	30	13	30	35	53	1	1	1	1	1	0	0	0	0	144	2	21	6	0	0	1	1	0	9	1	0
Cotton16_54286_01	genomic_97%	756	621	451	0	451	91	53	53	21	14	10	177	30	1	73	2617	51.1566222497	177	30	84	158	177	30	13	30	36	54	1	1	1	1	1	0	0	0	0	152	4	21	6	0	0	1	1	0	9	1	0
Cotton16_54546_01	exonic_97%	1103	838	429	0	429	111	146	43	34	23	25	23	22	0	90	1279	35.7631094845	23	22	205	177	23	22	16	30	32	47	1	1	1	1	1	0	0	0	0	325	33	22	4	0	0	0	0	0	17	0	0
Cotton16_54546_01	genomic_97%	1740	1368	387	0	387	89	135	36	34	18	20	25	28	1	74	1479	38.4577690461	25	28	189	143	25	28	18	30	28	36	1	1	1	1	1	0	0	0	0	465	44	35	4	0	0	0	0	1	29	0	0
Cotton16_54622_01	exonic_97%	618	481	202	0	202	41	40	26	19	16	19	0	39	0	86	779	27.9105714739	0	39	78	83	0	39	2	9	8	8	1	1	1	1	1	0	0	0	0	192	1	7	0	1	0	0	0	0	4	0	0
Cotton16_54622_01	genomic_97%	1272	1024	229	0	229	40	43	29	20	16	20	0	59	1	65	867	29.4448637287	0	59	83	85	0	59	4	12	10	6	1	1	1	1	1	0	1	0	0	348	7	20	0	2	0	0	0	0	14	0	0
Cotton16_55099_01	exonic_97%	662	513	185	0	185	33	28	17	6	12	7	79	1	0	100	2053	45.3100430368	79	1	41	62	79	1	26	7	2	15	1	1	1	1	1	0	0	0	0	193	0	7	0	0	0	1	1	0	4	0	1
Cotton16_55099_01	genomic_97%	1747	1340	499	0	499	129	115	55	30	38	29	99	2	1	122	3985	63.1268564083	99	2	174	222	99	2	23	5	56	15	1	1	1	1	1	0	0	0	0	494	10	42	3	2	0	0	0	0	37	0	0
Cotton16_55537_01	exonic_97%	1140	839	1075	0	1075	219	249	152	122	65	42	100	124	0	136	1674	40.914545091	100	124	413	436	100	122	21	26	20	20	1	1	1	1	1	0	0	0	0	367	2	23	1	0	0	0	0	0	21	0	1
Cotton16_55537_01	genomic_97%	1627	1194	1061	0	1061	210	235	138	109	60	36	108	163	1	124	1448	38.0525951809	108	163	380	408	108	161	46	41	46	53	1	1	1	1	1	0	0	0	0	514	7	47	7	0	0	0	0	0	39	0	1
Cotton16_55725_01	exonic_97%	1058	794	526	0	526	155	143	81	51	39	47	4	4	0	156	3998	63.2297398381	4	4	241	275	3	4	57	56	55	68	1	1	1	1	1	0	0	0	0	336	4	27	1	7	0	0	0	0	19	0	0
Cotton16_55725_01	genomic_97%	2220	1755	469	0	469	129	127	69	49	33	43	6	11	1	103	5523	74.316889063	6	11	219	231	5	11	48	56	48	51	1	1	1	1	1	0	1	0	0	593	25	77	2	9	0	0	0	0	64	1	0
Cotton16_56341_01	exonic_97%	757	576	264	0	264	62	65	39	43	23	17	7	6	0	116	1602	40.0249921924	7	6	125	124	7	6	29	32	23	54	1	1	1	1	1	0	0	0	0	219	5	29	0	7	0	0	0	2	20	0	0
Cotton16_56341_01	genomic_97%	1237	964	349	0	349	83	84	50	61	25	23	9	12	1	93	2088	45.6946386352	9	12	168	158	9	12	29	37	20	50	1	1	1	1	1	0	0	0	0	337	10	46	0	9	0	0	0	1	35	0	0
Cotton16_56763_01	exonic_97%	452	350	48	0	48	10	6	6	5	10	2	0	7	0	27	54	7.34846922835	0	7	13	26	0	7	0	0	20	1	0	0	1	1	0	0	0	0	0	106	33	4	0	0	0	0	0	1	2	0	0
Cotton16_56763_01	genomic_97%	477	369	52	0	52	10	7	6	7	10	3	0	7	1	29	71	8.42614977318	0	7	17	26	0	7	0	0	20	1	0	0	1	1	0	0	0	0	0	114	32	5	0	0	0	0	0	1	3	0	0
Cotton16_56785_01	exonic_97%	748	748	1	0	1	0	0	0	0	0	0	0	0	0	0	0	0.0	0	0	0	0	0	0	0	0	0	0	0	0	0	0	0	0	0	0	0	0	0	0	0	0	0	0	0	0	0	0	0
Cotton16_56785_01	genomic_97%	748	748	1	0	1	0	0	0	0	0	0	0	0	0	0	0	0.0	0	0	0	0	0	0	0	0	0	0	0	0	0	0	0	0	0	0	0	0	0	0	0	0	0	0	0	0	0	0	0
Cotton16_57970_01	exonic_97%	973	863	51	0	51	9	4	2	5	6	1	17	5	0	23	246	15.6843871414	17	5	10	17	17	5	0	0	8	1	0	0	1	1	0	0	0	0	0	161	5	6	0	0	0	0	0	1	0	0	1
Cotton16_57970_01	genomic_97%	1138	863	103	0	103	5	4	2	4	8	1	48	29	0	46	129	11.3578166916	48	29	9	15	48	29	0	0	0	0	0	0	0	0	0	0	0	0	0	396	4	10	0	0	0	0	0	0	1	0	1
Cotton16_58631_01	exonic_97%	1148	834	916	0	916	197	346	157	84	38	57	20	15	0	183	3391	58.2322934462	20	15	487	392	20	15	95	128	84	48	1	1	1	1	1	0	0	0	0	378	4	43	5	0	0	0	0	0	36	0	2
Cotton16_58631_01	genomic_97%	2900	2213	762	0	762	144	246	113	55	36	49	55	62	1	124	6119	78.2240372264	55	62	350	293	54	57	76	111	115	50	1	1	1	1	1	0	0	0	0	778	25	117	10	6	0	0	1	0	96	1	2
Cotton16_59101_01	exonic_97%	575	567	5	0	5	0	0	2	0	0	0	0	1	0	1	2	1.41421356237	0	1	0	2	0	1	0	0	0	0	0	0	0	0	0	0	0	0	0	20	0	0	0	0	0	0	0	0	0	0	0
Cotton16_59101_01	genomic_97%	576	567	9	0	9	0	2	4	0	0	0	0	1	0	2	5	2.2360679775	0	1	2	4	0	1	0	0	0	0	0	0	0	0	0	0	0	0	0	20	0	1	0	0	0	0	0	0	1	0	0
Cotton16_59502_01	exonic_97%	1393	1208	282	0	282	73	52	38	19	41	12	43	2	0	43	1231	35.0856095857	43	2	83	152	43	2	0	0	14	2	0	0	1	1	0	0	0	0	0	236	18	22	0	0	0	0	0	1	20	0	1
Cotton16_59502_01	genomic_97%	1379	1208	218	0	218	44	43	28	14	34	8	43	2	0	37	487	22.0680764907	43	2	65	106	43	2	0	0	14	2	0	0	1	1	0	0	0	0	0	225	19	16	0	0	0	0	0	1	14	0	1
Cotton16_61140_01	exonic_97%	871	583	874	0	874	94	82	56	37	29	36	327	211	0	197	7466	86.4060183089	327	211	155	179	322	202	23	20	26	28	1	1	1	1	1	0	0	0	0	314	8	10	0	1	0	0	0	0	9	0	0
Cotton16_61140_01	genomic_97%	1135	806	895	0	895	97	89	60	39	30	37	330	211	1	164	9724	98.610344285	330	211	165	187	325	201	33	22	31	29	1	1	1	1	1	0	0	0	0	352	11	16	0	2	0	0	0	0	13	0	1
Cotton16_61317_01	exonic_97%	1262	939	475	0	475	121	103	75	56	26	43	27	22	0	106	1058	32.5269119346	27	22	202	222	27	22	65	70	66	74	1	1	1	1	1	0	0	0	0	427	4	43	9	0	0	0	0	0	32	0	1
Cotton16_61317_01	genomic_97%	1967	1496	418	0	418	100	79	62	45	26	39	37	28	1	85	1856	43.0813184571	37	28	163	188	37	28	66	63	62	72	1	1	1	1	1	0	0	0	0	592	14	61	13	4	0	0	1	0	40	0	1
Cotton16_61558_01	exonic_97%	1108	891	495	0	495	116	125	94	65	46	25	19	3	0	55	417	20.4205778567	19	3	215	256	19	3	4	12	15	30	1	1	1	1	1	0	0	0	0	260	42	23	2	0	0	0	2	0	19	0	0
Cotton16_61558_01	genomic_97%	2164	1780	492	0	492	105	117	86	61	44	25	43	8	1	47	323	17.9722007556	43	8	203	235	43	8	6	23	18	30	1	1	1	1	1	0	0	0	0	470	67	52	4	0	0	2	0	0	46	0	0
Cotton16_61776_01	exonic_97%	699	613	144	0	144	42	27	22	19	13	17	0	2	0	58	1767	42.035699114	0	2	63	77	0	2	30	22	44	27	1	1	1	1	1	0	0	0	0	113	7	20	0	1	0	0	0	0	19	0	0
Cotton16_61776_01	genomic_97%	699	613	144	0	144	42	27	22	19	13	17	0	2	0	58	1767	42.035699114	0	2	63	77	0	2	30	22	44	27	1	1	1	1	1	0	0	0	0	113	7	20	0	1	0	0	0	0	19	0	0
Cotton16_62142_01	exonic_97%	994	797	384	0	384	105	103	50	49	29	23	0	23	0	95	968	31.1126983722	0	23	175	184	0	20	23	22	20	17	1	1	1	1	1	0	0	0	0	296	4	29	0	1	0	0	0	0	27	0	0
Cotton16_62142_01	genomic_97%	2112	1713	591	0	591	125	124	63	56	51	24	118	28	1	74	1479	38.4577690461	118	28	204	239	118	25	10	14	19	9	1	1	1	1	1	0	0	0	0	502	16	68	1	5	0	0	0	0	61	0	0
Cotton16_62157_01	exonic_97%	1005	790	271	0	271	66	60	44	36	20	34	7	2	0	93	2172	46.6047207909	7	2	130	130	7	2	45	58	59	43	1	1	1	1	1	0	0	0	0	275	10	33	10	2	0	0	0	0	19	2	0
Cotton16_62157_01	genomic_97%	1487	1209	293	0	293	70	62	44	38	21	35	11	10	1	77	2301	47.9687398208	11	10	135	135	11	10	45	58	60	44	1	1	1	1	1	0	0	0	0	372	10	38	10	4	0	0	0	0	20	3	0
D5_L_A08_57_583354	exonic_97%	934	700	396	0	396	45	41	44	17	12	15	0	222	0	134	860	29.3257565972	0	221	73	101	0	206	0	0	0	0	0	0	0	0	0	0	0	0	0	340	5	12	0	0	0	0	0	0	12	0	0
D5_L_A08_57_583354	genomic_97%	1794	1493	396	0	396	42	41	44	15	12	15	0	226	1	81	4023	63.4271235356	0	225	71	98	0	214	0	0	0	0	0	0	0	0	0	0	0	0	0	468	5	13	0	0	0	0	0	0	13	0	0
D5_S_C05_35_589860	exonic_97%	997	668	616	0	616	80	73	25	26	16	20	0	376	0	212	14617	120.900785771	0	375	119	121	0	338	0	0	0	0	0	0	0	0	0	0	0	0	0	413	6	23	0	0	0	0	0	0	23	0	0
D5_S_C05_35_589860	genomic_97%	1771	1245	706	0	706	104	101	32	29	30	22	13	375	1	183	12768	112.995575135	13	374	152	166	13	348	9	125	25	76	1	1	1	1	1	0	1	0	0	654	8	40	3	0	1	0	0	0	35	0	0
Gh_PRF1_BY	exonic_97%	671	476	287	0	287	85	75	36	41	25	23	0	0	0	156	2510	50.0999001995	0	0	139	146	0	0	0	0	0	0	0	0	0	0	0	0	0	0	0	224	8	34	0	0	0	0	0	0	34	0	0
Gh_PRF1_BY	genomic_97%	1891	1477	371	0	371	107	90	57	51	28	29	7	0	1	95	4741	68.8549199404	7	0	170	192	7	0	1	61	0	0	1	1	0	0	0	0	0	0	0	508	37	62	0	0	1	0	0	0	59	0	2
Gh_PRF2_BY	exonic_97%	563	451	157	0	157	40	39	27	13	6	15	15	0	0	83	87	9.32737905309	15	0	67	73	15	0	0	0	0	0	0	0	0	0	0	0	0	0	0	158	4	14	0	0	0	0	0	0	14	0	0
Gh_PRF2_BY	genomic_97%	1454	1212	217	0	217	55	43	35	21	6	17	38	0	1	62	842	29.0172362571	38	0	81	96	38	0	9	6	9	7	1	1	1	1	1	0	0	0	0	346	24	36	1	0	0	0	0	0	35	0	0
gi|212292522|gb|FJ402939.1|	exonic_97%	1488	1315	183	0	183	49	47	33	27	12	5	6	0	0	32	436	20.8806130178	6	0	79	94	6	0	1	7	5	16	1	1	1	1	1	0	0	0	1	262	13	23	1	0	0	0	2	0	19	0	0
gi|212292522|gb|FJ402939.1|	genomic_97%	1844	1641	193	0	193	49	48	33	27	12	5	10	5	1	30	407	20.1742410018	10	5	80	94	10	3	1	7	5	18	1	1	1	1	1	0	0	0	1	297	19	27	1	1	0	0	3	0	19	0	0
gi|49182288|gb|AY633559.1|	exonic_97%	917	917	2	0	2	0	0	0	1	0	0	0	0	0	1	0	0.0	0	0	1	0	0	0	0	0	0	0	0	0	0	0	0	0	0	0	0	2	0	0	0	0	0	0	0	0	0	0	0
gi|49182288|gb|AY633559.1|	genomic_97%	937	917	10	0	10	0	1	0	0	0	1	6	0	0	5	7	2.64575131106	6	0	2	0	6	0	0	0	0	0	0	0	0	0	0	0	0	0	0	50	0	0	0	0	0	0	0	0	0	0	0
JU_10365	exonic_97%	1070	754	654	0	654	96	94	61	40	50	34	218	59	0	201	5560	74.5654075292	218	59	168	207	218	59	55	38	70	18	1	1	1	1	1	0	0	0	0	379	4	23	2	0	0	0	0	1	19	1	0
JU_10365	genomic_97%	1578	1162	608	0	608	83	90	58	40	48	34	193	60	1	151	9583	97.8927985094	193	60	164	189	193	60	55	38	70	18	1	1	1	1	1	0	0	0	0	496	20	34	2	0	0	0	0	1	30	1	0
JU_11391	exonic_97%	690	572	326	0	326	106	76	44	38	17	23	13	7	0	79	1828	42.7551166529	13	7	137	167	13	7	33	55	63	45	1	1	1	1	1	0	0	0	0	144	3	14	4	0	0	0	0	0	9	0	1
JU_11391	genomic_97%	690	572	326	0	326	106	76	44	38	17	23	13	7	0	79	1828	42.7551166529	13	7	137	167	13	7	33	55	63	45	1	1	1	1	1	0	0	0	0	144	3	14	4	0	0	0	0	0	9	0	1
JU_11564	exonic_97%	755	546	382	0	382	81	103	53	38	26	16	54	9	0	93	805	28.3725219182	54	9	157	160	54	9	68	53	41	88	1	1	1	1	1	0	0	0	0	252	5	11	6	0	0	0	0	0	4	0	0
JU_11564	genomic_97%	755	546	382	0	382	81	103	53	38	26	16	54	9	0	93	805	28.3725219182	54	9	157	160	54	9	68	53	41	88	1	1	1	1	1	0	0	0	0	252	5	11	6	0	0	0	0	0	4	0	0
JU_11584	exonic_97%	849	645	336	2	334	115	59	55	27	26	27	15	8	0	112	972	31.1769145362	15	8	113	196	15	8	30	11	54	25	1	1	1	1	1	0	0	0	0	232	9	32	0	4	0	0	0	0	28	0	0
JU_11584	genomic_97%	991	752	349	2	347	117	61	55	27	27	28	18	12	1	105	1059	32.5422801905	18	12	116	199	18	12	40	20	77	30	1	1	1	1	1	0	0	0	0	265	10	35	0	5	0	0	0	0	30	0	0
JU_13471	exonic_97%	720	555	220	0	220	60	69	21	27	19	17	4	1	0	110	1251	35.3694783677	4	1	113	100	4	1	22	42	20	16	1	1	1	1	1	0	0	0	0	213	8	28	4	0	0	0	0	0	24	0	0
JU_13471	genomic_97%	973	753	238	0	238	61	77	24	31	21	17	4	1	1	99	1537	39.2045915678	4	1	125	106	4	1	29	18	28	15	1	1	1	1	1	0	0	0	0	283	11	35	1	1	0	0	0	0	29	4	0
JU_13497	exonic_97%	1265	928	422	0	422	100	105	59	43	44	42	3	24	0	131	1408	37.5233260786	3	24	190	203	3	24	59	60	58	66	1	1	1	1	1	0	0	0	0	423	12	44	0	2	0	0	0	0	42	0	0
JU_13497	genomic_97%	2060	1580	464	0	464	105	110	60	44	44	46	9	44	1	103	2786	52.7825728816	9	44	200	209	9	44	89	71	88	80	1	1	1	1	1	0	0	0	1	592	18	75	1	4	0	0	0	0	68	0	0
JU_13554	exonic_97%	1389	927	563	0	563	127	118	65	60	62	36	55	38	0	202	2226	47.1805044483	55	38	214	254	53	38	73	117	100	124	1	1	1	1	1	0	0	0	0	536	3	56	8	0	0	0	0	0	46	0	2
JU_13554	genomic_97%	2288	1641	656	0	656	129	119	64	61	64	37	106	74	1	151	6239	78.9873407579	106	74	217	257	102	74	78	123	110	129	1	1	1	1	1	0	0	0	0	773	4	76	11	2	0	0	0	2	56	1	4
JU_14104	exonic_97%	670	502	249	0	249	63	46	29	30	10	8	60	1	0	114	649	25.4754784057	60	1	84	102	60	1	8	0	9	5	1	0	1	1	0	0	0	0	0	207	4	15	1	2	0	0	0	0	11	1	0
JU_14104	genomic_97%	1477	1217	272	0	272	66	47	32	35	13	11	65	1	1	73	2566	50.6557005677	65	1	93	111	65	1	37	10	8	31	1	1	1	1	1	0	0	0	0	331	5	29	2	2	0	0	1	0	20	1	3
JU_14398	exonic_97%	876	664	286	0	286	81	86	32	23	14	16	23	9	0	129	3165	56.2583327161	23	9	125	127	22	6	56	42	64	47	1	1	1	1	1	0	0	0	0	274	3	22	0	7	0	0	0	0	13	1	0
JU_14398	genomic_97%	1700	1329	394	0	394	94	101	38	32	18	22	62	24	1	96	2982	54.6076917659	62	24	155	150	61	20	79	49	82	56	1	1	1	1	1	0	0	0	0	489	2	39	0	17	0	0	0	0	15	4	0
JU_14541	exonic_97%	882	736	391	0	391	88	132	60	47	12	17	12	21	0	63	1816	42.6145515053	12	21	196	160	12	21	66	84	51	75	1	1	1	1	1	0	0	0	0	196	8	18	8	0	0	0	0	0	7	0	2
JU_14541	genomic_97%	1447	1156	323	0	323	65	86	50	43	9	13	25	30	1	73	1305	36.1247837364	25	30	142	124	25	30	53	89	44	72	1	1	1	1	1	0	1	0	0	361	11	38	12	1	0	0	0	0	23	0	1
JU_14560	exonic_97%	438	372	143	0	143	31	21	26	11	17	12	21	2	0	82	1892	43.4971263419	21	2	44	74	21	2	18	22	34	35	1	1	1	1	1	0	0	0	0	95	5	8	4	0	0	0	0	0	2	1	1
JU_14560	genomic_97%	588	490	158	0	158	33	25	30	14	17	13	21	3	1	84	1388	37.2558720204	21	3	52	80	21	3	21	25	38	37	1	1	1	1	1	0	0	0	0	133	7	15	5	0	0	0	0	0	9	1	0
JU_14643	exonic_97%	394	335	126	0	126	29	18	12	7	5	9	10	34	0	63	1666	40.8166632639	10	34	34	46	10	34	11	23	26	15	1	1	1	1	1	0	0	0	0	81	1	5	0	2	0	0	0	0	2	0	0
JU_14643	genomic_97%	994	832	211	0	211	36	23	21	8	10	11	19	81	1	54	1169	34.1906419946	19	81	42	67	19	80	10	24	26	18	1	1	1	1	1	0	0	0	0	208	5	21	3	2	0	0	0	0	15	0	0
JU_14857	exonic_97%	859	635	437	0	437	106	116	52	45	68	25	5	18	0	141	2905	53.8980519128	5	18	186	226	5	18	41	80	75	37	1	1	1	1	1	0	0	0	0	269	3	40	5	2	0	0	0	0	29	3	0
JU_14857	genomic_97%	1588	1197	548	0	548	123	122	62	49	70	29	52	39	1	109	4333	65.8255269633	52	39	200	255	52	39	24	96	61	57	1	1	1	1	1	0	0	0	0	475	7	60	5	6	0	0	0	0	44	3	0
JU_1594.22674	exonic_97%	1874	1353	820	0	820	0	0	0	0	0	0	460	358	0	113	3818	61.7899668231	460	358	0	0	459	357	0	0	0	0	0	0	0	0	0	0	0	0	0	701	5	10	0	0	0	0	0	0	0	0	9
JU_1594.22674	genomic_97%	1874	1353	820	0	820	0	0	0	0	0	0	460	358	0	113	3818	61.7899668231	460	358	0	0	459	357	0	0	0	0	0	0	0	0	0	0	0	0	0	701	5	10	0	0	0	0	0	0	0	0	9
JU_161	exonic_97%	2535	1779	1309	0	1309	271	217	144	110	54	70	177	264	0	148	3520	59.3295878968	177	264	397	469	177	260	149	106	142	122	1	1	1	1	1	0	0	0	0	914	3	57	12	1	0	0	0	0	41	1	1
JU_161	genomic_97%	3157	2329	1290	0	1290	238	203	124	106	56	70	180	311	1	123	4724	68.7313611098	180	311	379	418	180	307	134	101	125	107	1	1	1	1	1	0	0	0	0	1012	18	67	12	1	0	0	0	0	52	0	1
JU_16332	exonic_97%	788	663	366	0	366	108	71	61	32	26	22	30	14	0	75	1575	39.686269666	30	14	125	195	30	11	37	46	78	48	1	1	1	1	1	0	0	0	0	183	0	22	0	6	0	0	0	0	13	0	0
JU_16332	genomic_97%	788	663	366	0	366	108	71	61	32	26	22	30	14	1	75	1575	39.686269666	30	14	125	195	30	11	37	46	78	48	1	1	1	1	1	0	0	0	0	183	0	22	0	6	0	0	0	0	13	0	0
JU_1883	exonic_97%	1243	875	453	0	453	117	126	58	47	34	36	12	21	0	190	2308	48.0416485979	12	21	209	209	11	21	73	119	84	100	1	1	1	1	1	0	0	0	0	400	11	59	7	0	0	0	0	0	51	0	1
JU_1883	genomic_97%	1845	1364	467	0	467	117	128	58	53	34	40	13	22	1	145	5990	77.3950902836	13	22	221	209	12	22	76	120	77	96	1	1	1	1	1	0	0	0	0	527	12	73	9	1	0	0	0	0	60	2	1
JU_19118	exonic_97%	734	579	160	0	160	48	19	32	23	10	12	1	13	0	51	228	15.0996688705	1	13	54	90	1	11	8	3	22	4	1	1	1	1	1	0	0	0	0	175	32	13	4	0	0	0	0	0	9	0	0
JU_19118	genomic_97%	1365	1145	184	0	184	53	24	35	28	11	12	2	17	1	44	356	18.8679622641	2	17	64	99	2	14	11	23	34	37	1	1	1	1	1	0	0	0	1	291	15	22	3	1	0	0	0	2	12	1	0
JU_19725	exonic_97%	1103	856	492	0	492	107	105	80	33	18	38	36	73	0	125	4368	66.0908465674	36	73	176	205	36	73	95	66	105	86	1	1	1	1	1	0	0	0	0	325	2	22	0	6	0	0	0	0	16	0	0
JU_19725	genomic_97%	1103	856	492	0	492	107	105	80	33	18	38	36	73	0	125	4368	66.0908465674	36	73	176	205	36	73	95	66	105	86	1	1	1	1	1	0	0	0	0	325	2	22	0	6	0	0	0	0	16	0	0
JU_2418	exonic_97%	1051	812	446	0	446	70	120	63	23	22	16	68	62	0	117	4241	65.1229606207	68	62	159	155	68	62	60	6	46	11	1	1	1	1	1	0	0	0	0	312	0	17	6	0	0	0	0	0	8	0	1
JU_2418	genomic_97%	1051	812	446	0	446	70	120	63	23	22	16	68	62	0	117	4241	65.1229606207	68	62	159	155	68	62	60	6	46	11	1	1	1	1	1	0	0	0	0	312	0	17	6	0	0	0	0	0	8	0	1
JU_292	exonic_97%	465	382	183	0	183	42	72	30	8	9	10	0	10	0	78	2356	48.538644398	0	10	90	81	0	9	32	11	33	6	1	1	1	1	1	0	0	0	0	107	9	13	0	1	0	0	0	0	9	0	0
JU_292	genomic_97%	465	382	183	0	183	42	72	30	8	9	10	0	10	0	78	2356	48.538644398	0	10	90	81	0	9	32	11	33	6	1	1	1	1	1	0	0	0	0	107	9	13	0	1	0	0	0	0	9	0	0
JU_3859	exonic_97%	1298	892	1001	0	1001	237	233	142	113	76	56	10	132	0	152	3596	59.9666574023	10	132	402	455	10	132	103	120	148	108	1	1	1	1	1	0	0	0	0	507	12	21	8	0	0	0	1	0	12	0	0
JU_3859	genomic_97%	1626	1127	1007	0	1007	237	233	142	113	76	56	11	137	1	134	4299	65.5667598711	11	137	402	455	11	136	98	117	125	105	1	1	1	1	1	0	0	0	0	603	13	23	7	0	0	0	1	0	14	0	0
JU_3998	exonic_97%	1323	808	1090	0	1090	293	298	158	133	90	64	1	51	0	364	19924	141.152399909	1	51	495	541	1	50	0	0	0	0	0	0	0	0	0	0	0	0	0	484	2	134	0	0	0	0	0	0	134	0	0
JU_3998	genomic_97%	2158	1493	1264	0	1264	328	330	185	153	110	84	1	71	1	257	30528	174.722637343	1	71	567	623	1	67	54	111	48	138	1	1	1	1	1	0	0	0	0	653	6	178	2	9	0	0	0	2	162	2	0
JU_4936	exonic_97%	971	812	130	0	130	34	14	29	18	12	10	3	8	0	41	269	16.4012194669	3	8	42	75	3	8	19	0	34	0	1	0	1	0	0	0	0	0	0	218	7	12	1	0	0	0	0	0	10	0	1
JU_4936	genomic_97%	1362	1166	151	0	151	35	15	31	21	14	12	4	17	1	38	245	15.6524758425	4	17	48	80	4	17	22	3	37	3	1	1	1	1	1	0	0	0	0	261	9	24	4	5	0	0	0	0	13	0	1
JU_5212.20778	exonic_97%	1348	1282	40	0	40	0	0	0	0	0	0	1	37	0	11	24	4.89897948557	1	37	0	0	1	37	0	0	0	0	0	0	0	0	0	0	0	0	0	132	1	0	0	0	0	0	0	0	0	0	0
JU_5212.20778	genomic_97%	1348	1282	40	0	40	0	0	0	0	0	0	1	37	0	11	24	4.89897948557	1	37	0	0	1	37	0	0	0	0	0	0	0	0	0	0	0	0	0	132	1	0	0	0	0	0	0	0	0	0	0
JU_6397	exonic_97%	914	705	577	0	577	142	110	138	65	74	42	0	4	0	117	3519	59.3211597999	0	4	217	354	0	4	0	0	0	0	0	0	0	0	0	0	0	0	0	221	2	65	0	0	0	0	0	0	65	0	0
JU_6397	genomic_97%	1580	1272	626	0	626	158	113	144	74	79	47	0	8	1	86	3495	59.1185250154	0	8	234	381	0	8	0	0	0	0	0	0	0	0	0	0	0	0	0	323	3	96	0	0	0	0	0	0	96	0	0
JU_6871	exonic_97%	657	476	204	0	204	48	52	29	18	14	22	7	12	0	111	924	30.3973683071	7	12	92	91	7	12	47	35	37	35	1	1	1	1	1	0	1	0	0	228	1	24	0	5	0	0	0	0	17	0	0
JU_6871	genomic_97%	1070	814	221	0	221	50	58	31	20	14	22	8	16	1	98	1480	38.4707681233	8	16	100	95	8	16	45	16	37	44	1	1	1	1	1	0	0	0	0	335	1	33	3	6	0	1	0	0	22	0	0
JU_6878	exonic_97%	762	592	252	0	252	51	68	34	29	15	11	22	20	0	82	2799	52.9055762656	22	20	108	100	22	20	32	24	42	17	1	1	1	1	1	0	0	0	0	194	21	20	0	1	0	0	0	0	18	1	0
JU_6878	genomic_97%	819	639	260	0	260	54	69	36	30	15	12	22	20	1	81	2606	51.0489960724	22	20	111	105	22	20	32	24	42	17	1	1	1	1	1	0	0	0	0	203	21	24	0	1	0	0	0	0	22	1	0
JU_7395	exonic_97%	699	550	208	0	208	48	44	43	30	18	11	5	7	0	103	1028	32.0624390838	5	7	85	109	5	7	23	25	36	39	1	1	1	1	1	0	0	0	0	192	2	22	7	1	0	0	0	0	10	0	1
JU_7395	genomic_97%	1490	1246	232	0	232	53	53	46	35	19	11	5	8	1	77	2279	47.7388730491	5	8	99	118	5	8	15	9	23	24	1	1	1	1	1	1	0	0	0	311	10	44	7	2	0	0	0	0	29	0	1
JU_7688	exonic_97%	903	767	383	0	383	97	102	66	34	21	28	28	5	0	61	541	23.2594066992	28	5	164	184	28	5	27	107	60	87	1	1	1	1	1	0	0	0	0	178	2	17	6	0	0	0	0	0	8	0	3
JU_7688	genomic_97%	1675	1450	390	0	390	91	75	56	27	20	30	79	10	1	47	546	23.3666428911	79	10	132	167	79	10	26	79	51	85	1	1	1	1	1	0	0	0	0	268	3	46	11	0	0	0	1	0	32	0	1
JU_7693	exonic_97%	944	790	306	0	306	49	73	43	23	8	12	49	47	0	74	3164	56.2494444417	49	47	108	100	49	47	37	56	34	56	1	1	1	1	1	0	0	0	0	196	6	19	6	1	0	0	0	0	5	3	2
JU_7693	genomic_97%	1419	1222	326	0	326	55	74	47	30	9	12	49	48	1	57	2780	52.7257053059	49	48	116	111	49	48	37	57	36	56	1	1	1	1	1	0	0	0	0	254	14	29	6	2	0	0	0	1	13	3	2
JU_7965	exonic_97%	784	638	355	0	355	90	73	73	45	33	38	0	0	0	96	2173	46.6154480832	0	0	156	196	0	0	0	0	0	0	0	0	0	0	0	0	0	0	0	191	9	28	0	0	0	0	0	0	28	0	0
JU_7965	genomic_97%	1631	1326	363	0	363	94	82	75	44	32	34	0	0	1	75	2074	45.5411901469	0	0	160	201	0	0	0	0	0	0	0	0	0	0	0	0	0	0	0	394	19	47	0	0	0	0	0	0	47	0	0
JU_803	exonic_97%	904	681	390	0	390	101	112	54	43	45	13	13	7	0	139	2463	49.6286207747	13	7	168	200	13	7	0	0	0	0	0	0	0	0	0	0	0	0	0	291	3	24	0	0	0	0	0	0	23	1	0
JU_803	genomic_97%	988	743	401	0	401	102	115	56	45	47	14	13	7	1	136	2376	48.7442304278	13	7	174	205	13	7	0	0	0	0	0	0	0	0	0	0	0	0	0	320	4	28	0	0	0	0	0	0	27	1	0
JU_8280	exonic_97%	703	649	177	0	177	57	41	41	14	8	8	0	6	0	37	868	29.4618397253	0	6	63	106	0	6	0	0	0	0	0	0	0	0	0	0	0	0	0	83	2	9	0	0	0	0	0	0	9	0	0
JU_8280	genomic_97%	839	753	146	0	146	45	31	34	11	7	7	0	9	1	41	712	26.6833281283	0	9	49	86	0	9	0	0	0	0	0	0	0	0	0	0	0	0	0	125	2	9	0	0	0	0	0	0	9	0	0
JU_8560	exonic_97%	1037	743	539	0	539	144	165	100	52	36	36	1	3	0	157	3001	54.7813836992	1	3	253	280	1	3	57	64	54	106	1	1	1	1	1	0	0	0	0	341	4	53	1	11	0	0	0	0	40	0	0
JU_8560	genomic_97%	1535	1130	570	0	570	149	168	109	54	45	37	1	5	1	128	4119	64.1794359589	1	5	259	303	1	5	51	66	52	90	1	1	1	1	1	0	0	0	0	496	4	65	1	13	0	0	0	1	49	0	0
JU_8790	exonic_97%	867	768	187	0	187	41	51	32	27	12	8	2	12	0	63	3173	56.329388422	2	12	86	85	2	11	20	9	32	17	1	1	1	1	1	0	0	0	0	155	3	6	0	1	0	0	0	0	5	0	0
JU_8790	genomic_97%	867	768	187	0	187	41	51	32	27	12	8	2	12	0	63	3173	56.329388422	2	12	86	85	2	11	20	9	32	17	1	1	1	1	1	0	0	0	0	155	3	6	0	1	0	0	0	0	5	0	0
[truncated: 19 more columns]
